# Supplementary material for: IDH status dictates oHSV mediated metabolic reprogramming affecting anti-tumor immunity
Source: Nat Commun. 2025 Apr 24;16:3874. doi: 10.1038/s41467-025-58911-2 (PMC12022073; doi:10.1038/s41467-025-58911-2)
Supplement: Supplementary file 3 — Supplementary Data 1 [file 41467_2025_58911_MOESM3_ESM.xlsx]

## Sheet: Figure 2
Fig. 2b G6P/F6P
	U13C Glucose-C						U13C Glucose-P
M+0	85.4915	75.8029	67.5363	70.3636	73.4615	62.1372	64.5001	57.0072	57.4383	55.624	57.0355	55.5257
M+6	14.5085	24.1971	32.4637	29.6364	26.5385	37.8628	35.4999	42.9928	42.5617	44.376	42.9645	44.4743
Fig. 2c 3PG-2PG
	U13C Glucose-C						U13C Glucose-P
M+0	99.0227	99.6947	79.2574	90.3288	96.9291	93.7693	41.9345	63.1281	45.9122	73.1466	61.5144	42.1434
M+3	0.977271	0.305311	20.7426	9.67117	3.07088	6.23068	58.0655	36.8719	54.0878	26.8534	38.4856	57.8566
Fig. 2g Citric acid
	U13C Glucose-C						U13C Glucose-P
M+0	98.4022	96.4534	97.4385	96.9378	94.4924	92.3074	93.1076	90.9422	91.7832	93.1203	92.0539	91.2374
M+2	0.25544	1.68226	1.61357	2.11103	3.05689	3.42547	4.24802	5.23577	4.21977	3.84035	5.34032	5.02051
M+3	0.00342466	0.076237	0.0950192	0.178779	0.208075	0.435403	0.43343	0.534522	0.66217	0.672895	0.476463	0.592647
M+4	1.33804	1.63412	0.621855	0.484526	1.99822	3.54403	1.69033	2.57534	2.92113	1.73607	1.47549	2.56819
M+5	0.000906528	0.153978	0.231048	0.287822	0.244448	0.287726	0.520601	0.71219	0.413698	0.630362	0.653854	0.581277
Fig. 2h Succinic Acid
	U13C Glucose-C						U13C Glucose-P
M+0	97.9665	98.711	98.5109	98.751	98.753	98.196	97.8193	98.3602	98.289	97.8436	98.4192	97.1345
M+2	1.51537	1.14625	1.30778	1.02718	0.944664	1.2962	1.88647	1.41591	1.7481	1.36737	1.32104	2.12472
M+3	0.0111889	0.132038	0.0109558	0.000236896	0.0976701	0.150429	0.0815039	0.137224	0.1758	0.109706	0.0337288	0.157952
M+4	0.174248	0.0107184	0.0622489	0.221617	0.204699	0.35736	0.212739	0.194769	0.167793	0.33134	0.226002	0.58285
Fig. 2i Malic acid
	U13C Glucose-C						U13C Glucose-P
M+0	79.7191	77.477	77.9784	78.1607	79.675	78.3705	76.0917	75.9437	74.8734	76.8473	77.4139	76.4915
M+2	12.0392	12.3878	12.9008	13.3372	11.4381	13.0057	12.8149	12.3655	13.3017	11.6033	11.9852	11.3483
M+3	6.77535	8.19062	7.53571	6.84057	7.17969	7.203	9.27308	10.012	10.1358	10.1776	8.79652	10.1904
M+4	1.46632	1.94462	1.58515	1.66152	1.70719	1.42083	1.82039	1.67881	1.68913	1.37188	1.80443	1.9698

## Sheet: Figure S2
Fig. S2a Ribose/Ribulose/Xylulose
	U13C Glucose-C						U13C Glucose-P						U13C Glucose-Q
M+0	5.33433	3.60912	13.1037	20.9121	24.6387	13.7238	15.6693	11.3648	31.3935	20.7981	15.9339	21.553	22.9782	12.3213	27.0244	11.6938	29.3211	23.5235
M+5	94.6657	96.3909	86.8963	79.0879	75.3613	86.2762	84.3307	88.6352	68.6065	79.2019	84.0661	78.447	77.0218	87.6787	72.9756	88.3062	70.6789	76.4765
Fig. S2b Sedoheptulose
	U13C Glucose-C						U13C Glucose-P						U13C Glucose-Q
M+0	5.48938	11.5863	17.6949	13.3359	17.0158	13.1658	9.75019	6.84132	12.1302	12.8306	9.52686	12.1849	17.4052	11.5117	9.47631	6.85339	7.86768	8.66404
M+7	94.5106	88.4137	82.3051	86.6641	82.9842	86.8342	90.2498	93.1587	87.8698	87.1694	90.4731	87.8151	82.5948	88.4883	90.5237	93.1466	92.1323	91.336
Fig. S2c 3PG-2PG
	U13C Glucose-C						U13C Glucose-Q
M+0	99.0227	99.6947	79.2574	90.3288	96.9291	93.7693	76.7656	90.5804	72.7601	66.3752	57.6085	71.6754
M+3	0.977271	0.305311	20.7426	9.67117	3.07088	6.23068	23.2344	9.41961	27.2399	33.6248	42.3915	28.3246
Fig. S2e Citric acid
	U13C Glucose-C						U13C Glucose-Q
M+0	98.4022	96.4534	97.4385	96.9378	94.4924	92.3074	94.9537	94.9807	92.0679	91.7424	94.6048	93.3743
M+2	0.25544	1.68226	1.61357	2.11103	3.05689	3.42547	3.14801	3.23318	4.36305	4.15562	3.35334	3.01538
M+3	0.00342466	0.076237	0.0950192	0.178779	0.208075	0.435403	0.199784	0.43197	0.60034	0.583616	0.461781	0.358394
M+4	1.33804	1.63412	0.621855	0.484526	1.99822	3.54403	1.51902	1.00193	2.27906	2.8631	1.12808	2.69508
M+5	0.000906528	0.153978	0.231048	0.287822	0.244448	0.287726	0.179491	0.352263	0.689633	0.655286	0.452	0.556822
Fig. S2f Lactate
	U13C Glucose-C						U13C Glucose-P						U13C Glucose-Q
M+0	67.0835	62.4663	60.8362	59.8787	62.4038	83.7474	51.7731	59.9448	52.2808	53.7672	58.0565	61.1911	66.3377	59.0355	75.5215	57.2782	58.7684	66.533
M+3	32.9165	37.5337	39.1638	40.1213	37.5962	16.2526	48.2269	40.0552	47.7192	46.2328	41.9435	38.8089	33.6623	40.9645	24.4785	42.7218	41.2316	33.467
