# Supplementary material for: IDH status dictates oHSV mediated metabolic reprogramming affecting anti-tumor immunity
Source: Nat Commun. 2025 Apr 24;16:3874. doi: 10.1038/s41467-025-58911-2 (PMC12022073; doi:10.1038/s41467-025-58911-2)
Supplement: Supplementary file 4 — Supplementary Data 2 [file 41467_2025_58911_MOESM4_ESM.xlsx]

## Sheet: Figure 4
Fig. 4b Glutamine
	U13C Glutamine-C						U13C Glutamine-P
M+0	6.89354	5.70027	5.95942	5.56566	5.5876	5.14017	11.187	9.81858	9.58715	9.98609	9.75794	9.94389
M+5	93.1065	94.2997	94.0406	94.4343	94.4124	94.8598	88.813	90.1814	90.4128	90.0139	90.2421	90.0561
Fig. 4c Glutamic acid
	U13C Glutamine-C						U13C Glutamine-P
M+0	19.587	20.0924	19.0774	19.4995	21.406	19.3813	27.1675	24.0662	23.6791	24.0043	23.9941	24.2658
M+5	80.413	79.9076	80.9226	80.5005	78.594	80.6187	72.8325	75.9338	76.3209	75.9957	76.0059	75.7342
Fig. 4d Citrate
	U13C Glutamine-C						U13C Glutamine-P
M+0	94.8758	87.2809	85.8205	84.9097	83.9293	82.0906	72.5193	75.596	79.4135	79.3473	81.9687	79.0628
M+2	3.81917	3.11557	2.77744	3.06325	2.71995	3.00108	2.68562	2.64387	3.34467	2.53856	2.40252	3.01023
M+3	0.423973	1.87126	1.55359	1.99148	2.44547	2.54754	3.41297	3.20648	2.6452	3.1163	2.16606	2.66819
M+4	0.233837	2.15294	2.80718	2.83271	2.16299	2.28531	4.37968	4.36562	4.39882	3.44691	3.19289	3.82257
M+5	0.647188	5.57934	7.0413	7.2029	8.74228	10.0754	17.0024	14.188	10.1978	11.5509	10.2698	11.4362
Fig. 4e citrate to M+5 α-Ketoglutarate
	C	P
	0.17026	1.97604
	0.675332	1.72206
	1.02909	1.88136
	1.60818	1.68275
	1.11837	1.87183
	1.38386	5.43635

## Sheet: Figure S4
Fig. S4a Glutamine
	U13C Glutamine-C						U13C Glutamine-Q
M+0	6.89354	5.70027	5.95942	5.56566	5.5876	5.14017	9.11856	8.46725	9.20878	8.09352	7.95683	9.3362
M+5	93.1065	94.2997	94.0406	94.4343	94.4124	94.8598	90.8814	91.5327	90.7912	91.9065	92.0432	90.6638
Fig. S4b Glutamic acid
	U13C Glutamine-C						U13C Glutamine-Q
M+0	19.587	20.0924	19.0774	19.4995	21.406	19.3813	23.5971	22.8621	22.1091	22.7761	21.3725	23.0374
M+5	80.413	79.9076	80.9226	80.5005	78.594	80.6187	76.4029	77.1379	77.8909	77.2239	78.6275	76.9626
Fig. S4c Citrate
	U13C Glutamine-C						U13C Glutamine-Q
M+0	94.8758	87.2809	85.8205	84.9097	83.9293	82.0906	81.2618	78.765	79.4319	69.1864	76.8755	75.1766
M+2	3.81917	3.11557	2.77744	3.06325	2.71995	3.00108	2.21734	2.92023	2.67425	4.18945	3.32784	3.32246
M+3	0.423973	1.87126	1.55359	1.99148	2.44547	2.54754	2.09537	2.56496	2.24636	4.10287	3.0958	3.38008
M+4	0.233837	2.15294	2.80718	2.83271	2.16299	2.28531	2.38015	3.52687	3.51526	5.39909	4.21608	4.64155
M+5	0.647188	5.57934	7.0413	7.2029	8.74228	10.0754	12.0454	12.223	12.1322	17.1222	12.4848	13.4794
Fig. S4d M+5 citrate to M+5 α-Ketoglutarate
C	Q
0.17026	1.63307
0.675332	12.3033
1.02909	11.8116
1.60818	2.26433
1.11837	1.537
1.38386	1.63718
Fig. S4e Succinic acid
	U13C Glutamine-C						U13C Glutamine-P						U13C Glutamine-Q
M+0	73.041	87.7843	90.5677	75.7049	86.271	86.876	82.1883	79.7811	86.9855	86.5412	86.7964	70.872	87.3733	79.323	77.1503	85.2556	84.5859	85.1558
M+2	3.12376	1.14716	1.31958	1.87256	1.82721	1.06223	1.62184	1.72685	1.51199	1.18739	1.20229	2.18668	1.00736	1.61128	1.98838	1.84725	1.67533	1.22174
M+3	0.205524	0.038422	0.121512	0.260111	0.0780992	0.0419556	0.123101	0.153753	0.162748	0.108218	0.0537884	0.100482	0.0996227	0.240094	0.22441	0.122873	0.078608	0.126985
M+4	23.6297	11.0301	7.99119	22.1625	11.8237	12.0198	16.0668	18.3383	11.3398	12.1632	11.9475	26.8408	11.5197	18.8256	20.6369	12.7742	13.6602	13.4955
Fig. S4f Fumaric acid
	U13C Glutamine-C						U13C Glutamine-P						U13C Glutamine-Q
M+0	42.8409	41.1817	52.294	55.6437	62.7475	44.3976	54.1428	50.6086	49.1118	59.682	49.5152	49.6954	45.6092	53.5956	49.194	57.366	60.1824	45.9634
M+2	4.98955	6.24168	3.05456	3.63227	2.96656	5.85884	3.14523	3.21057	4.6632	3.12458	5.12108	3.89948	4.80807	3.42974	3.32107	2.93773	4.21974	6.146
M+3	9.47909	13.4017	10.9677	10.1332	9.62976	14.9357	8.61623	6.64318	9.80874	7.87504	8.1231	8.65943	8.50894	8.63299	10.0758	9.4411	6.44996	8.30778
M+4	42.6905	39.1748	33.6838	30.5909	24.6561	34.8078	34.0958	39.5376	36.4162	29.3184	37.2406	37.7457	41.0738	34.3417	37.4092	30.2552	29.1479	39.5829
Fig. S4g Malic acid
	U13C Glutamine-C						U13C Glutamine-P						U13C Glutamine-Q
M+0	28.3929	31.2854	27.863	26.684	30.4815	28.1934	39.2709	40.1549	33.5328	32.6893	36.3338	36.1539	31.9973	33.5646	34.452	33.0628	35.4199	30.7864
M+2	11.4465	13.1134	13.1473	14.7851	13.8433	15.2414	10.6716	11.0507	12.4143	11.1951	10.8813	11.2282	11.2957	10.3744	12.0894	11.3411	10.9431	11.8306
M+3	16.402	15.4201	16.3034	14.827	15.7126	16.2305	11.3112	9.37668	11.1124	11.4838	12.5545	10.4795	11.6577	10.6237	11.2698	11.9184	12.849	13.5074
M+4	43.7586	40.1811	42.6864	43.7039	39.9627	40.3347	38.7463	39.4177	42.9404	44.6317	40.2304	42.1384	45.0493	45.4373	42.1887	43.6776	40.7879	43.8755
Fig. S4h Oxalo acetic acid
	U13C Glutamine-C						U13C Glutamine-P						U13C Glutamine-Q
M+0	82.9352	83.2987	86.2615	83.6706	85.9382	88.5577	89.8387	88.6073	86.7481	87.0479	85.1128	89.553	83.2886	84.6879	86.3807	87.1538	88.5023	89.6702
M+2	13.2205	12.3195	10.0549	12.0814	11.2855	8.53351	8.45516	8.81527	10.98	10.5035	11.9464	8.14595	13.6861	12.4316	11.2982	10.3523	9.4515	8.05818
M+3	1.81266	1.52193	1.80714	1.66088	1.07932	1.41252	0.787239	1.07474	0.749696	1.15644	1.12156	0.879826	1.07202	1.18066	1.14872	0.795708	0.838506	0.901866
M+4	2.03162	2.85988	1.87646	2.58719	1.69697	1.49622	0.918922	1.5027	1.52228	1.2922	1.81924	1.42123	1.95328	1.69989	1.17235	1.69819	1.20774	1.36975
