# Supplementary material for: IDH status dictates oHSV mediated metabolic reprogramming affecting anti-tumor immunity
Source: Nat Commun. 2025 Apr 24;16:3874. doi: 10.1038/s41467-025-58911-2 (PMC12022073; doi:10.1038/s41467-025-58911-2)
Supplement: Supplementary file 5 — Supplementary Data 3 [file 41467_2025_58911_MOESM5_ESM.xlsx]

## Sheet: Tyr Kinases
Fig. 5f
1. Tyr Kinases
BioNavigator Version	6.3.67.0	PamGrid Version	QuantitationType	Default_logTransformed	Protocol file name	7.20.22KaurUTHDate	Wed, 16 Oct 2024 10:46:54 GMT
									Barcode	631413612	631413612	631413613	631413614	631413612	631413613	631413613	631413614	631413612	631413613	631413614	631413614
									Array	A1	A4	A1	A1	A2	A2	A4	A2	A3	A3	A3	A4
									Sample name	conrtol 1	control 5	control 3	control 4	hsvq 3	hsvq 4	hsvq 6	hsvq 5	hsvp 2	hsvp 3	hsvp 4	hsvp 5
									Comment 1	control	control	control	control	hsvq	hsvq	hsvq	hsvq	hsvp	hsvp	hsvp	hsvp
ID	Sequence	Description	UniprotAccession	Tyr	Ser	Thr	spotCol	spotRow
41_654_666	LDGENIYIRHSNL	Protein 4.1 (Band 4.1) (P4.1) (EPB4.1) (4.1R).	P11171	[660]	NA	NA	1	1		8.6253	8.39199	8.57907	8.85004	7.57586	7.24864	7.41067	7.73113	7.63936	6.87315	7.56224	7.46391
CALM_95_107	KDGNGYISAAELR	Calmodulin (CaM).	P62158	[100]	NA	NA	1	2		4.78581	4.51048	3.51763	5.68041	4.37406	4.34086	3.58269	4.07298	3.98633	3.27208	3.19986	3.1207
EFS_246_258	GGTDEGIYDVPLL	Embryonal Fyn-associated substrate (HEFS).	O43281	[253]	NA	NA	1	3		12.6887	12.0908	12.0388	12.2831	10.9216	10.5066	10.4913	10.5945	10.664	10.4643	10.7839	10.66
EPHA2_765_777	EDDPEATYTTSGG	Ephrin type-A receptor 2 precursor (EC 2.7.10.1) (Tyrosine-proteinkinase receptor ECK) (Epithelial cell kinase).	P29317	[772]	NA	NA	1	4		9.90856	9.4297	9.66678	9.94652	8.38615	8.22245	8.30171	8.48458	8.16215	7.6497	8.33125	8.10576
ERBB4_1277_1289	IVAENPEYLSEFS	Receptor tyrosine-protein kinase erbB-4 precursor (EC 2.7.10.1)(p180erbB4) (Tyrosine kinase-type cell surface receptor HER4).	Q15303	[1284]	NA	NA	1	5		5.98461	6.00806	5.66922	6.56354	5.39232	4.61749	5.29514	5.70149	4.82283	4.80541	4.99147	4.86079
INSR_992_1004	YASSNPEYLSASD	Insulin receptor precursor (EC 2.7.10.1) (IR) (CD220 antigen)[Contains: Insulin receptor subunit alpha; Insulin receptor subunitbeta].	P06213	[992, 999]	NA	NA	1	6		4.75186	4.33142	4.79466	4.74375	3.04357	1.0665	1.92313	3.55285	3.4619	3.55979	3.37537	2.74781
MET_1227_1239	RDMYDKEYYSVHN	Hepatocyte growth factor receptor precursor (EC 2.7.10.1) (HGFreceptor) (Scatter factor receptor) (SF receptor) (HGF/SF receptor)(Met proto-oncogene tyrosine kinase) (c-Met).	P08581	[1230, 1234, 1235]	NA	NA	1	7		8.53439	8.10299	8.48754	8.75356	7.36847	7.37635	7.54121	7.75715	7.24255	6.952	7.41099	7.22099
ODBA_340_352	DDSSAYRSVDEVN	2-oxoisovalerate dehydrogenase subunit alpha, mitochondrial precursor(EC 1.2.4.4) (Branched-chain alpha-keto acid dehydrogenase E1component alpha chain) (BCKDH E1-alpha) (BCKDE1A).	P12694	[345]	NA	NA	1	8		5.90644	6.20651	5.8462	6.54296	2.87571	4.02362	3.28889	4.17295	3.80151	3.7356	2.90144	2.81897
PGFRB_709_721	RPPSAELYSNALP	Beta-type platelet-derived growth factor receptor precursor(EC 2.7.10.1) (PDGF-R-beta) (CD140b antigen).	P09619	[716]	NA	NA	1	9		7.46945	6.98353	7.35606	7.43258	6.36418	6.08946	6.3321	6.48488	6.01017	5.97165	6.43101	6.11679
RB_804_816	IYISPLKSPYKIS	Retinoblastoma-associated protein (PP110) (P105-RB) (RB).	P06400	[805, 813]	NA	NA	1	10		5.94539	6.18982	6.11286	5.98246	5.21899	5.07136	5.47359	5.67509	5.577	4.93475	5.70096	5.33345
STAT4_686_698	TERGDKGYVPSVF	Signal transducer and activator of transcription 4.	Q14765	[693]	NA	NA	1	11		0	0	2.43195	1.77987	1.20282	1.603	3.40136	3.84004	0	2.04687	4.10022	0
VGFR1_1320_1332_C1320S/C1321S	SSSPPPDYNSVVL	Vascular endothelial growth factor receptor 1 precursor (EC 2.7.10.1)(VEGFR-1) (Vascular permeability factor receptor) (Tyrosine-proteinkinase receptor FLT) (Flt-1) (Tyrosine-protein kinase FRT) (Fms-liketyrosine kinase 1).	P17948	[1327]	NA	NA	1	12		3.55053	3.32193	4.2861	4.71502	0	1.09226	3.84573	2.96208	0	1.69834	3.22918	1.5009
ACHD_383_395	YISKAEEYFLLKS	Acetylcholine receptor subunit delta precursor.	Q07001	[383, 390]	NA	NA	2	1		4.80346	4.95068	4.52474	4.49487	4.07621	3.74781	3.6097	4.41419	4.68253	2.89779	4.43824	4.18347
CBL_693_705	EGEEDTEYMTPSS	E3 ubiquitin-protein ligase CBL (EC 6.3.2.-) (Signal transductionprotein CBL) (Proto-oncogene c-CBL) (Casitas B-lineage lymphoma proto-oncogene) (RING finger protein 55).	P22681	[700]	NA	NA	2	2		4.5621	5.07621	6.31579	6.26749	3.54121	4.82667	3.98804	4.23931	3.19689	1.93029	3.46437	2.87941
EFS_246_258_Y253F	GGTDEGIFDVPLL	Embryonal Fyn-associated substrate (HEFS).	O43281	[]	NA	NA	2	3		0	0	0	0	0	0	0	0	0	0	0	0
EPHA4_589_601	LNQGVRTYVDPFT	Ephrin type-A receptor 4 precursor (EC 2.7.10.1) (Tyrosine-proteinkinase receptor SEK) (Receptor protein-tyrosine kinase HEK8)(Tyrosine-protein kinase TYRO1).	P54764	[596]	NA	NA	2	4		5.3348	5.28261	4.91413	6.11168	5.12539	4.47052	4.18646	5.18197	5.13936	4.45447	4.67082	5.01775
FABPH_13_25	DSKNFDDYMKSLG	Fatty acid-binding protein, heart (H-FABP) (Heart-type fatty acid-binding protein) (Muscle fatty acid-binding protein) (M-FABP)(Mammary-derived growth inhibitor) (MDGI).	P05413	[20]	NA	NA	2	5		0	0	0	0	0	0	0	0	0	0	0	0
JAK1_1015_1027	AIETDKEYYTVKD	Tyrosine-protein kinase JAK1 (EC 2.7.10.2) (Janus kinase 1) (JAK-1).	P23458	[1022, 1023]	NA	NA	2	6		8.55741	8.1409	8.53498	8.39305	7.11659	7.05426	7.22773	7.05077	6.71632	6.91706	7.10061	6.81946
MK01_180_192	HTGFLTEYVATRW	Mitogen-activated protein kinase 1 (EC 2.7.11.24) (Extracellular signal-regulated kinase 2) (ERK-2) (Mitogen-activated protein kinase 2) (MAP kinase 2) (MAPK 2) (p42-MAPK) (ERT1).	P28482	[187]	NA	NA	2	7		5.75034	5.74426	6.31647	5.80638	5.31237	5.10497	5.69625	5.53123	5.35223	4.54238	5.46129	5.34622
ODPAT_291_303	SMSDPGVSYRTRE	Pyruvate dehydrogenase E1 component subunit alpha, testis-specificform, mitochondrial precursor (EC 1.2.4.1) (PDHE1-A type II).	P29803	[299]	NA	NA	2	8		0	2.44701	4.62191	0	0	0	0	0	0	0	0	0
PGFRB_768_780	SSNYMAPYDNYVP	Beta-type platelet-derived growth factor receptor precursor(EC 2.7.10.1) (PDGF-R-beta) (CD140b antigen).	P09619	[771, 775, 778]	NA	NA	2	9		6.97035	6.76368	7.24398	6.62164	6.16424	5.87106	6.37176	5.86173	5.4269	5.85469	5.62523	5.55864
RBL2_99_111	VPTVSKGTVEGNY	Retinoblastoma-like protein 2 (130 kDa retinoblastoma-associatedprotein) (p130) (PRB2) (RBR-2).	Q08999	[111]	NA	NA	2	10		4.17596	3.24362	4.52119	4.35556	2.61638	2.51525	2.84951	0.557482	0	1.1669	2.27208	0
STAT4_714_726	PSDLLPMSPSVYA	Signal transducer and activator of transcription 4.	Q14765	[725]	NA	NA	2	11		5.89642	5.94892	5.2861	5.64113	3.79956	0.57586	1.32736	4.74579	4.0518	4.09545	4.35822	2.96208
VGFR1_1326_1338	DYNSVVLYSTPPI	Vascular endothelial growth factor receptor 1 precursor (EC 2.7.10.1)(VEGFR-1) (Vascular permeability factor receptor) (Tyrosine-proteinkinase receptor FLT) (Flt-1) (Tyrosine-protein kinase FRT) (Fms-liketyrosine kinase 1).	P17948	[1327, 1333]	NA	NA	2	12		7.22809	6.8317	6.93475	6.98697	6.05262	6.24506	5.91232	6.10497	5.99061	5.77441	6.01439	5.81801
AMPE_5_17	EREGSKRYCIQTK	Glutamyl aminopeptidase (EC 3.4.11.7) (EAP) (Aminopeptidase A) (APA)(Differentiation antigen gp160) (CD249 antigen).	Q07075	[12]	NA	NA	3	1		4.09066	1.33817	0	0	0	0	0	0	0	0	0	1.79564
CD3Z_116_128	KDKMAEAYSEIGM	T-cell surface glycoprotein CD3 zeta chain precursor (T-cell receptorT3 zeta chain) (CD247 antigen).	P20963	[123]	NA	NA	3	2		7.17427	6.54937	7.2719	6.90938	5.533	5.13394	4.93653	5.42246	5.25934	5.02027	5.62412	5.0559
EGFR_1062_1074	EDSFLQRYSSDPT	Epidermal growth factor receptor precursor (EC 2.7.10.1) (Receptortyrosine-protein kinase ErbB-1).	P00533	[1069]	NA	NA	3	3		0	0	0	0	0	0	0	0	0	0	0	0
EPHA4_921_933	QAIKMDRYKDNFT	Ephrin type-A receptor 4 precursor (EC 2.7.10.1) (Tyrosine-proteinkinase receptor SEK) (Receptor protein-tyrosine kinase HEK8)(Tyrosine-protein kinase TYRO1).	P54764	[928]	NA	NA	3	4		0	0	0	0.647119	0	0	0	0	0	0	2.32736	0
FAK1_569_581	RYMEDSTYYKASK	Focal adhesion kinase 1 (EC 2.7.10.2) (FADK 1) (pp125FAK) (Protein-tyrosine kinase 2).	Q05397	[570, 576, 577]	NA	NA	3	5		6.81293	6.53359	7.13549	6.94096	5.91142	5.47237	6.13627	6.06934	5.63128	5.14706	6.27032	5.69362
JAK2_563_577	VRREVGDYGQLHETE	Tyrosine-protein kinase JAK2 (EC 2.7.10.2) (Janus kinase 2) (JAK-2).	O60674	[570]	NA	NA	3	6		8.10833	7.46545	7.76418	7.74121	6.47083	5.9294	6.3086	6.51198	6.02488	5.97728	6.44981	6.16196
MK01_198_210	IMLNSKGYTKSID	Mitogen-activated protein kinase 1 (EC 2.7.11.24) (Extracellular signal-regulated kinase 2) (ERK-2) (Mitogen-activated protein kinase 2) (MAP kinase 2) (MAPK 2) (p42-MAPK) (ERT1).	P28482	[205]	NA	NA	3	7		0	0	0	0	0	0	0	0	0	0	0	0
PGFRB_771_783	YMAPYDNYVPSAP	Beta-type platelet-derived growth factor receptor precursor(EC 2.7.10.1) (PDGF-R-beta) (CD140b antigen).	P09619	[771, 775, 778]	NA	NA	3	9		7.22446	6.84312	7.35788	7.16728	6.03819	5.99872	6.16538	5.88541	5.68147	5.72843	6.04604	5.89961
RET_1022_1034	TPSDSLIYDDGLS	Proto-oncogene tyrosine-protein kinase receptor ret precursor(EC 2.7.10.1) (C-ret).	P07949	[1029]	NA	NA	3	10		9.65653	9.04445	9.3269	9.26254	8.22782	7.84608	8.09236	8.02027	7.71048	7.66332	7.98364	7.77429
STAT6_634_646	MGKDGRGYVPATI	Signal transducer and activator of transcription 6 (IL-4 Stat).	P42226	[641]	NA	NA	3	11		0	0	0	0	0	0	2.41163	0	0	0	0	0
VGFR2_1046_1058	DFGLARDIYKDPD	Vascular endothelial growth factor receptor 2 precursor (EC 2.7.10.1)(VEGFR-2) (Kinase insert domain receptor) (Protein-tyrosine kinasereceptor Flk-1) (CD309 antigen).	P35968	[1054]	NA	NA	3	12		5.97078	5.56613	5.88403	5.70149	4.18796	4.30275	4.85892	4.78185	4.13781	4.46067	4.18347	3.75791
ANXA1_14_26	IENEEQEYVQTVK	Annexin A1 (Annexin-1) (Annexin I) (Lipocortin I) (Calpactin II)(Chromobindin-9) (p35) (Phospholipase A2 inhibitory protein).	P04083	[21]	NA	NA	4	1		7.51063	7.16006	7.61832	7.66131	6.21716	6.09306	6.13743	6.57729	6.18721	5.91729	6.08225	5.93208
CD3Z_146_158	STATKDTYDALHM	T-cell surface glycoprotein CD3 zeta chain precursor (T-cell receptorT3 zeta chain) (CD247 antigen).	P20963	[153]	NA	NA	4	2		0	3.13936	3.38582	5.67349	0	0	2.19689	0	0	0	1.85704	0
EGFR_1103_1115	GSVQNPVYHNQPL	Epidermal growth factor receptor precursor (EC 2.7.10.1) (Receptortyrosine-protein kinase ErbB-1).	P00533	[1110]	NA	NA	4	3		7.35023	7.15549	7.57329	7.28593	6.40747	5.95683	6.1351	6.39814	6.19875	5.44326	6.29999	5.6644
EPHA7_607_619	TYIDPETYEDPNR	Ephrin type-A receptor 7 precursor (EC 2.7.10.1) (Tyrosine-proteinkinase receptor EHK-3) (EPH homology kinase 3) (Receptor protein-tyrosine kinase HEK11).	Q15375	[608, 614]	NA	NA	4	4		8.41435	7.98385	8.20688	8.17464	7.14821	6.91458	6.93764	7.04625	6.66547	6.53711	7.04563	6.8037
FAK2_572_584	RYIEDEDYYKASV	Protein tyrosine kinase 2 beta (EC 2.7.10.2) (Focal adhesion kinase 2)(FADK 2) (Proline-rich tyrosine kinase 2) (Cell adhesion kinase beta)(CAK beta) (Calcium-dependent tyrosine kinase) (CADTK) (Relatedadhesion focal tyrosine kinase) (RAFTK).	Q14289	[573, 579, 580]	NA	NA	4	5		8.52829	8.12529	8.39596	8.32617	7.4509	7.23768	7.41913	7.4269	7.09465	7.01859	7.31511	7.05815
K2C6B_53_65	GAGFGSRSLYGLG	Keratin, type II cytoskeletal 6B (Cytokeratin-6B) (CK 6B) (K6bkeratin).	P04259	[62]	NA	NA	4	6		7.09266	6.81318	7.17671	6.99275	6.51198	5.67029	6.33041	6.33244	6.39232	5.83813	6.52917	6.15166
MK07_211_223	AEHQYFMTEYVAT	Mitogen-activated protein kinase 7 (EC 2.7.11.24) (Extracellularsignal-regulated kinase 5) (ERK-5) (ERK4) (BMK1 kinase).	Q13164	[215, 220]	NA	NA	4	7		5.1509	4.28331	3.91232	4.37274	0	2.34354	2.91954	0	2.63402	1.93029	3.96033	2.33817
P85A_600_612	NENTEDQYSLVED	Phosphatidylinositol 3-kinase regulatory subunit alpha (PI3-kinase p85subunit alpha) (PtdIns-3-kinase p85-alpha) (PI3K).	P27986	[607]	NA	NA	4	8		10.2284	9.51462	9.74993	10.0083	8.44864	8.31946	8.39475	8.3757	7.98579	7.83444	8.35573	8.02237
PLCG1_1246_1258	EGSFESRYQQPFE	1-phosphatidylinositol-4,5-bisphosphate phosphodiesterase gamma-1(EC 3.1.4.11) (Phosphoinositide phospholipase C) (PLC-gamma-1)(Phospholipase C-gamma-1) (PLC-II) (PLC-148).	P19174	[1253]	NA	NA	4	9		0	0	0.226276	3.84762	0	0	0	0	0	1.603	3.87013	0
RET_680_692	AQAFPVSYSSSGA	Proto-oncogene tyrosine-protein kinase receptor ret precursor(EC 2.7.10.1) (C-ret).	P07949	[687]	NA	NA	4	10		0	0	0.17897	0	0	0	0	0	0	1.95858	0	0
TEC_512_524	RYFLDDQYTSSSG	Tyrosine-protein kinase Tec (EC 2.7.10.2).	P42680	[513, 519]	NA	NA	4	11		7.22172	6.92962	7.16917	7.09326	6.42373	5.80735	6.18047	6.01397	5.76293	5.78383	5.98547	5.58326
VGFR2_1052_1064	DIYKDPDYVRKGD	Vascular endothelial growth factor receptor 2 precursor (EC 2.7.10.1)(VEGFR-2) (Kinase insert domain receptor) (Protein-tyrosine kinasereceptor Flk-1) (CD309 antigen).	P35968	[1054, 1059]	NA	NA	4	12		6.16803	6.04316	6.28331	6.34354	5.4351	4.3489	5.46437	5.56383	4.9577	4.65578	5.00594	4.5033
ANXA2_17_29	HSTPPSAYGSVKA	Annexin A2 (Annexin-2) (Annexin II) (Lipocortin II) (Calpactin I heavychain) (Chromobindin-8) (p36) (Protein I) (Placental anticoagulantprotein IV) (PAP-IV).	P07355	[24]	NA	NA	5	1		6.32939	5.88679	7.06974	6.29375	5.7863	5.33547	5.59963	4.99147	4.42183	4.20872	5.3655	5.21386
CD79A_181_193	EYEDENLYEGLNL	B-cell antigen receptor complex-associated protein alpha-chainprecursor (Ig-alpha) (MB-1 membrane glycoprotein) (Surface IgM-associated protein) (Membrane-bound immunoglobulin-associated protein)(CD79a antigen).	P11912	[182, 188]	NA	NA	5	2		13.63	12.93	13.0481	13.0512	11.8832	11.5953	11.4649	11.4177	11.4716	11.2712	11.6378	11.4425
EGFR_1118_1130	APSRDPHYQDPHS	Epidermal growth factor receptor precursor (EC 2.7.10.1) (Receptortyrosine-protein kinase ErbB-1).	P00533	[1125]	NA	NA	5	3		2.33817	2.10497	2.77591	4.27489	1.87199	0	0	2.16082	0	0	0	0
EPHB1_771_783	DDTSDPTYTSSLG	Ephrin type-B receptor 1 precursor (EC 2.7.10.1) (Tyrosine-proteinkinase receptor EPH-2) (NET) (HEK6) (ELK).	P54762	[778]	NA	NA	5	4		9.4004	8.82036	8.99312	9.02472	7.90916	7.60454	7.5834	7.64426	7.48366	7.12851	7.52696	7.38403
FER_707_719	RQEDGGVYSSSGL	Proto-oncogene tyrosine-protein kinase FER (EC 2.7.10.2) (p94-FER) (c-FER) (Tyrosine kinase 3).	P16591	[714]	NA	NA	5	5		9.25449	8.65727	8.98332	8.83032	7.92795	7.47696	7.61012	7.57429	7.44373	7.29184	7.68399	7.41243
K2C8_425_437	SAYGGLTSPGLSY	Keratin, type II cytoskeletal 8 (Cytokeratin-8) (CK-8) (Keratin-8)(K8).	P05787	[427, 437]	NA	NA	5	6		6.64766	6.22846	6.82595	6.42879	5.67082	5.58723	5.78926	5.72174	5.18497	5.311	5.72843	5.42119
MK10_216_228	TSFMMTPYVVTRY	Mitogen-activated protein kinase 10 (EC 2.7.11.24) (Stress-activated protein kinase JNK3) (c-Jun N-terminal kinase 3) (MAP kinase p49 3F12).	P53779	[223, 228]	NA	NA	5	7		7.18982	6.74223	7.35073	7.14398	6.51525	6.47696	6.72355	6.55198	6.28051	6.05794	6.5909	6.20945
PAXI_111_123	VGEEEHVYSFPNK	Paxillin.	P49023	[118]	NA	NA	5	8		10.6337	10.0259	10.3278	10.3416	9.02957	8.81771	8.83331	8.7808	8.67202	8.54106	9.0463	8.65207
PLCG1_764_776	IGTAEPDYGALYE	1-phosphatidylinositol-4,5-bisphosphate phosphodiesterase gamma-1(EC 3.1.4.11) (Phosphoinositide phospholipase C) (PLC-gamma-1)(Phospholipase C-gamma-1) (PLC-II) (PLC-148).	P19174	[771, 775]	NA	NA	5	9		11.5227	10.862	11.1125	11.147	9.88391	9.5267	9.56307	9.56044	9.40839	9.35739	9.63949	9.40715
RON_1346_1358	SALLGDHYVQLPA	Macrophage-stimulating protein receptor precursor (EC 2.7.10.1) (MSPreceptor) (p185-Ron) (CD136 antigen) (CDw136) [Contains: Macrophage-stimulating protein receptor alpha chain; Macrophage-stimulatingprotein receptor beta chain].	Q04912	[1353]	NA	NA	5	10		6.58468	5.91729	6.34455	6.47787	5.2861	5.39555	5.42816	5.06406	4.64712	4.98547	4.68571	4.71502
TNNT1_2_14	SDTEEQEYEEEQP	Troponin T, slow skeletal muscle (TnTs) (Slow skeletal muscle troponinT) (sTnT).	P13805	[9]	NA	NA	5	11		0	0	0	0	0	0	0	0	0	0	0	0
VGFR2_1168_1180	AQQDGKDYIVLPI	Vascular endothelial growth factor receptor 2 precursor (EC 2.7.10.1)(VEGFR-2) (Kinase insert domain receptor) (Protein-tyrosine kinasereceptor Flk-1) (CD309 antigen).	P35968	[1175]	NA	NA	5	12		6.69362	6.08986	6.66279	6.56498	5.83002	6.00806	5.93742	5.59795	5.22409	5.55517	5.59795	5.28051
CDK2_8_20	EKIGEGTYGVVYK	Cell division protein kinase 2 (EC 2.7.11.22) (p33 protein kinase).	P24941	[15, 19]	NA	NA	6	2		10.7683	10.1991	10.8621	10.5396	9.2663	9.16723	8.97322	9.02785	8.9984	8.69598	9.20646	8.84774
EGFR_1165_1177	ISLDNPDYQQDFF	Epidermal growth factor receptor precursor (EC 2.7.10.1) (Receptortyrosine-protein kinase ErbB-1).	P00533	[1172]	NA	NA	6	3		6.74426	6.44544	6.86407	7.08466	5.82042	6.54121	6.24147	6.18122	5.97295	5.75539	6.10695	5.69834
EPHB1_921_933	SAIKMVQYRDSFL	Ephrin type-B receptor 1 precursor (EC 2.7.10.1) (Tyrosine-proteinkinase receptor EPH-2) (NET) (HEK6) (ELK).	P54762	[928]	NA	NA	6	4		3.71295	4.17144	5.27278	4.2565	4.08265	4.8692	4.6952	4.07943	4.59851	3.62523	4.79466	4.20134
FES_706_718	REEADGVYAASGG	Proto-oncogene tyrosine-protein kinase Fes/Fps (EC 2.7.10.2) (C-Fes).	P07332	[713]	NA	NA	6	5		10.021	9.41972	9.67036	9.56526	8.54398	8.17389	8.16926	8.19726	8.09306	7.92212	8.2763	7.94296
KSYK_518_530	ALRADENYYKAQT	Tyrosine-protein kinase SYK (EC 2.7.10.2) (Spleen tyrosine kinase).	P43405	[525, 526]	NA	NA	6	6		6.53799	6.28261	6.91548	6.65254	5.44388	5.59175	5.81172	5.79221	5.11286	5.40971	5.41419	5.13161
MK12_178_190	ADSEMTGYVVTRW	Mitogen-activated protein kinase 12 (EC 2.7.11.24) (Extracellularsignal-regulated kinase 6) (ERK-6) (ERK5) (Stress-activated proteinkinase 3) (Mitogen-activated protein kinase p38 gamma) (MAP kinase p38gamma).	P53778	[185]	NA	NA	6	7		6.01901	5.88357	6.18497	5.92537	5.03861	4.85045	5.28819	5.08185	5.05998	4.76593	5.13239	4.83718
PAXI_24_36	FLSEETPYSYPTG	Paxillin.	P49023	[31, 33]	NA	NA	6	8		10.0443	9.46433	9.68917	9.73116	8.58886	8.36863	8.33497	8.31818	8.24326	8.24685	8.4636	8.10813
PLCG1_776_788	EGRNPGFYVEANP	1-phosphatidylinositol-4,5-bisphosphate phosphodiesterase gamma-1(EC 3.1.4.11) (Phosphoinositide phospholipase C) (PLC-gamma-1)(Phospholipase C-gamma-1) (PLC-II) (PLC-148).	P19174	[783]	NA	NA	6	9		0	0.17897	0	0	0	2.26076	0	0	0	0	0	0.294447
RON_1353_1365	YVQLPATYMNLGP	Macrophage-stimulating protein receptor precursor (EC 2.7.10.1) (MSPreceptor) (p185-Ron) (CD136 antigen) (CDw136) [Contains: Macrophage-stimulating protein receptor alpha chain; Macrophage-stimulatingprotein receptor beta chain].	Q04912	[1353, 1360]	NA	NA	6	10		6.54588	6.07379	6.39199	6.34956	5.37668	5.03363	5.35556	5.26926	5.3348	4.96905	5.41737	5.17445
TYRO3_679_691	KIYSGDYYRQGCA	Tyrosine-protein kinase receptor TYRO3 precursor (EC 2.7.10.1)(Tyrosine-protein kinase RSE) (Tyrosine-protein kinase SKY) (Tyrosine-protein kinase DTK) (Protein-tyrosine kinase byk).	Q06418	[681, 685, 686]	NA	NA	6	11		5.65146	5.31647	5.55401	5.35822	1.9445	4.2763	3.36484	2.95507	4.46314	2.52947	4.37537	4.42943
VGFR2_1207_1219_C1208S	VSDPKFHYDNTAG	Vascular endothelial growth factor receptor 2 precursor (EC 2.7.10.1)(VEGFR-2) (Kinase insert domain receptor) (Protein-tyrosine kinasereceptor Flk-1) (CD309 antigen).	P35968	[1214]	NA	NA	6	12		0	0	0	0	0	0	0	0	0	0	0	0
B3AT_39_51	TEATATDYHTTSH	Band 3 anion transport protein (Anion exchange protein 1) (AE 1)(Solute carrier family 4 member 1) (CD233 antigen).	P02730	[46]	NA	NA	7	1		4.51406	4.44825	5.03612	4.94892	0	1.15472	4.533	2.69834	0	0.871992	3.14244	2.59401
CDK7_157_169	GLAKSFGSPNRAY	Cell division protein kinase 7 (EC 2.7.11.22) (EC 2.7.11.23) (CDK-activating kinase) (CAK) (TFIIH basal transcription factor complexkinase subunit) (39 kDa protein kinase) (P39 Mo15) (STK1) (CAK1).	P50613	[169]	NA	NA	7	2		4.72123	4.40907	5.39297	5.18945	4.39102	4.70566	4.08426	5.07702	4.75891	4.22773	4.9383	4.54471
EGFR_1190_1202	STAENAEYLRVAP	Epidermal growth factor receptor precursor (EC 2.7.10.1) (Receptortyrosine-protein kinase ErbB-1).	P00533	[1197]	NA	NA	7	3		5.39491	5.06487	5.94052	5.62025	3.5057	9.14384	4.20872	3.4269	4.116	4.80053	4.50809	4.18945
EPHB4_583_595	IGHGTKVYIDPFT	Ephrin type-B receptor 4 precursor (EC 2.7.10.1) (Tyrosine-proteinkinase receptor HTK) (Tyrosine-protein kinase TYRO11).	P54760	[590]	NA	NA	7	4		4.71295	4.33007	5.20798	4.54238	4.44326	4.41928	4.03529	4.09863	4.442	4.41419	3.81318	3.74375
FGFR1_761_773	TSNQEYLDLSMPL	Basic fibroblast growth factor receptor 1 precursor (EC 2.7.10.1)(FGFR-1) (bFGF-R) (Fms-like tyrosine kinase 2) (c-fgr) (CD331antigen).	P11362	[766]	NA	NA	7	5		6.33041	5.64331	6.13704	6.43006	4.67296	4.9498	4.88403	4.93742	4.06324	5.11992	4.48275	4.59288
LAT_194_206	MESIDDYVNVPES	Linker for activation of T-cells family member 1 (36 kDa phospho-tyrosine adapter protein) (pp36) (p36-38).	O43561	[200]	NA	NA	7	6		5.8348	5.09545	5.88955	6.12539	3.4693	4.01859	4.15625	4.37011	3.70044	4.38452	4.49367	3.81704
MK14_173_185	RHTDDEMTGYVAT	Mitogen-activated protein kinase 14 (EC 2.7.11.24) (Mitogen-activatedprotein kinase p38 alpha) (MAP kinase p38 alpha) (Cytokine suppressiveanti-inflammatory drug-binding protein) (CSAID-binding protein) (CSBP)(MAX-interacting protein 2) (MAP kinase MXI2) (SAPK2A).	Q16539	[182]	NA	NA	7	7		4.14706	2.51525	3.82667	4.20577	0	2.22045	2.97598	2.22045	0	0	1.92313	0
PDPK1_2_14	ARTTSQLYDAVPI	3-phosphoinositide-dependent protein kinase 1 (EC 2.7.11.1) (hPDK1).	O15530	[9]	NA	NA	7	8		8.61561	8.11826	8.61742	8.39507	7.37389	7.14764	7.20393	7.04872	6.96426	6.91503	7.32397	6.86009
PRGR_545_557	LRPDSEASQSPQY	Progesterone receptor (PR) (Nuclear receptor subfamily 3 group Cmember 3).	P06401	[557]	NA	NA	7	9		0	0	0	0	0	0	0	0	0	0	0	0
SRC8_CHICK_470_482	VSQREAEYEPETV	Src substrate protein p85 (p80) (Cortactin).	Q01406	[477]	NA	NA	7	10		0	0	0	3.77987	0	0	0	0	0	0	0	0
VGFR1_1040_1052	DFGLARDIYKNPD	Vascular endothelial growth factor receptor 1 precursor (EC 2.7.10.1)(VEGFR-1) (Vascular permeability factor receptor) (Tyrosine-proteinkinase receptor FLT) (Flt-1) (Tyrosine-protein kinase FRT) (Fms-liketyrosine kinase 1).	P17948	[1048]	NA	NA	7	11		5.58836	5.57129	5.8093	5.83098	0	3.35156	0	4.19541	4.06812	3.52238	4.25792	4.75992
VGFR2_944_956	RFRQGKDYVGAIP	Vascular endothelial growth factor receptor 2 precursor (EC 2.7.10.1)(VEGFR-2) (Kinase insert domain receptor) (Protein-tyrosine kinasereceptor Flk-1) (CD309 antigen).	P35968	[951]	NA	NA	7	12		4.47543	3.87385	4.79172	4.70879	4.6384	3.18796	4.10497	4.10813	5.25365	3.49608	4.37143	3.58496
CTNB1_79_91	VADIDGQYAMTRA	Catenin beta-1 (Beta-catenin).	P35222	[86]	NA	NA	8	1		7.5003	7.08466	7.54675	7.24075	5.98633	5.8059	6.07702	5.75791	5.49004	5.63128	5.98332	5.64658
CRK_214_226	GPPEPGPYAQPSV	Proto-oncogene C-crk (p38) (Adapter molecule crk).	P46108	[221]	NA	NA	8	2		5.91142	5.39297	5.65956	6.08946	4.39878	4.34756	4.18796	4.37799	4.19986	3.92313	4.64494	4.76092
EGFR_862_874	LGAEEKEYHAEGG	Epidermal growth factor receptor precursor (EC 2.7.10.1) (Receptortyrosine-protein kinase ErbB-1).	P00533	[869]	NA	NA	8	3		3.28889	3.03695	4.32601	3.80151	0	0	0	0	0	0	0	0
EPOR_361_373	SEHAQDTYLVLDK	Erythropoietin receptor precursor (EPO-R).	P19235	[368]	NA	NA	8	4		9.14615	8.53241	8.94334	8.95238	7.74414	7.5352	7.48898	7.40281	7.29843	7.19652	7.60537	7.23407
FGFR2_762_774	TLTTNEEYLDLSQ	Fibroblast growth factor receptor 2 precursor (EC 2.7.10.1) (FGFR-2)(Keratinocyte growth factor receptor 2) (CD332 antigen).	P21802	[769]	NA	NA	8	5		7.59048	7.17671	7.52371	7.77839	6.74375	6.63155	6.73177	6.73918	6.16614	6.1105	6.62357	6.05385
LAT_249_261	EEGAPDYENLQEL	Linker for activation of T-cells family member 1 (36 kDa phospho-tyrosine adapter protein) (pp36) (p36-38).	O43561	[255]	NA	NA	8	6		7.81559	7.35223	7.85716	8.05988	6.58468	6.08265	6.47052	6.57415	5.82954	5.64603	6.76218	5.88449
NCF1_313_325	QRSRKRLSQDAYR	Neutrophil cytosol factor 1 (NCF-1) (Neutrophil NADPH oxidase factor1) (47 kDa neutrophil oxidase factor) (p47-phox) (NCF-47K) (47 kDaautosomal chronic granulomatous disease protein) (Nox organizer 2)(Nox-organizing protein 2) (SH3 and PX domain-containing protein 1A).	P14598	[324]	NA	NA	8	7		7.55111	7.25579	7.76918	7.73138	7.19893	6.67136	6.96818	6.87246	6.80053	6.38647	6.77864	6.47909
PDPK1_369_381	DEDCYGNYDNLLS	3-phosphoinositide-dependent protein kinase 1 (EC 2.7.11.1) (hPDK1).	O15530	[373, 376]	NA	NA	8	8		8.09952	7.45401	7.9624	7.95255	6.67349	6.11325	6.57272	6.32227	6.1207	5.88633	6.17935	6.14283
PRGR_786_798	EQRMKESSFYSLC	Progesterone receptor (PR) (Nuclear receptor subfamily 3 group Cmember 3).	P06401	[795]	NA	NA	8	9		7.00467	6.37504	7.17991	6.6865	5.36351	4.97512	5.78531	4.04522	4.91142	5.34488	5.54704	4.84762
SRC8_CHICK_476_488	EYEPETVYEVAGA	Src substrate protein p85 (p80) (Cortactin).	Q01406	[477, 483]	NA	NA	8	10		11.7107	11.0703	11.3359	11.4516	10.1565	9.60593	9.82709	9.81087	9.69506	9.56134	9.88719	9.58981
VGFR1_1046_1058_Y1048F	DIFKNPDYVRKGD	Vascular endothelial growth factor receptor 1 precursor (EC 2.7.10.1)(VEGFR-1) (Vascular permeability factor receptor) (Tyrosine-proteinkinase receptor FLT) (Flt-1) (Tyrosine-protein kinase FRT) (Fms-liketyrosine kinase 1).	P17948	[1053]	NA	NA	8	11		0	0	0	0	0	0	0	0	0	0	0	0
VGFR2_989_1001	EEAPEDLYKDFLT	Vascular endothelial growth factor receptor 2 precursor (EC 2.7.10.1)(VEGFR-2) (Kinase insert domain receptor) (Protein-tyrosine kinasereceptor Flk-1) (CD309 antigen).	P35968	[996]	NA	NA	8	12		9.92809	9.38207	9.74026	9.83858	8.53425	8.18169	8.45144	8.29098	8.12831	8.18057	8.23534	7.92257
C1R_199_211	TEASGYISSLEYP	Complement C1r subcomponent precursor (EC 3.4.21.41) (Complementcomponent 1, r subcomponent) [Contains: Complement C1r subcomponentheavy chain; Complement C1r subcomponent light chain].	P00736	[204, 210]	NA	NA	9	1		4.57928	4.86734	5.71502	5.19986	3.45695	3.5621	3.40394	4.04522	3.62302	4.28191	0.795642	2.8831
DCX_109_121	GIVYAVSSDRFRS	Neuronal migration protein doublecortin (Lissencephalin-X) (Lis-X)(Doublin).	O43602	[112]	NA	NA	9	2		6.41578	6.17634	6.39199	6.42848	5.76143	5.87431	5.51347	5.77093	5.83432	5.39491	5.92448	5.55053
EGFR_908_920	MTFGSKPYDGIPA	Epidermal growth factor receptor precursor (EC 2.7.10.1) (Receptortyrosine-protein kinase ErbB-1).	P00533	[915]	NA	NA	9	3		0	0	0	0	0	0	0	0	0	0	0	0
EPOR_419_431	ASAASFEYTILDP	Erythropoietin receptor precursor (EPO-R).	P19235	[426]	NA	NA	9	4		8.32499	7.84986	7.94296	8.12967	6.29063	6.85798	6.51585	6.76593	6.73739	6.64086	6.88564	6.59006
FGFR3_641_653	DVHNLDYYKKTTN	Fibroblast growth factor receptor 3 precursor (EC 2.7.10.1) (FGFR-3)(CD333 antigen).	P22607	[647, 648]	NA	NA	9	5		0	0	3.4693	2.97598	0	0	0	0	0	0	0	2.44701
LCK_387_399	RLIEDNEYTAREG	Proto-oncogene tyrosine-protein kinase LCK (EC 2.7.10.2) (p56-LCK)(Lymphocyte cell-specific protein-tyrosine kinase) (LSK) (T cell-specific protein-tyrosine kinase).	P06239	[394]	NA	NA	9	6		8.27305	7.87721	8.19819	8.29427	6.9285	6.57443	6.68014	6.73177	6.39167	6.48001	6.85986	6.38517
NPT2A_501_513	AKALGKRTAKYRW	Sodium-dependent phosphate transport protein 2A (Sodium/phosphatecotransporter 2A) (Na(+)/Pi cotransporter 2A) (Sodium-phosphatetransport protein 2A) (Na(+)-dependent phosphate cotransporter 2A)(NaPi-2a) (Solute carrier family 34 member 1) (NaPi-3).	Q06495	[511]	NA	NA	9	7		0	1.80346	0.0534392	0	1.86454	1.73969	0	3.03695	2.84194	1.89413	3.53887	3.65146
PECA1_706_718	KKDTETVYSEVRK	Platelet endothelial cell adhesion molecule precursor (PECAM-1)(EndoCAM) (GPIIA') (CD31 antigen).	P16284	[713]	NA	NA	9	8		9.62316	9.06543	9.66406	9.67805	8.22891	8.00573	8.18104	8.13258	7.89207	7.65308	8.22737	7.71709
PRRX2_202_214	WTASSPYSTVPPY	Paired mesoderm homeobox protein 2 (PRX-2) (Paired-related homeoboxprotein 2).	Q99811	[208, 214]	NA	NA	9	9		8.35431	8.01607	8.40289	8.44607	7.29237	7.20669	7.3321	7.27261	6.9919	6.79882	7.32821	6.70384
SRC8_CHICK_492_504	YQAEENTYDEYEN	Src substrate protein p85 (p80) (Cortactin).	Q01406	[492, 499, 502]	NA	NA	9	10		11.5464	10.8323	11.2619	11.4323	9.91114	9.43494	9.72455	9.67895	9.44306	9.30357	9.66493	9.23312
VGFR1_1049_1061	KNPDYVRKGDTRL	Vascular endothelial growth factor receptor 1 precursor (EC 2.7.10.1)(VEGFR-1) (Vascular permeability factor receptor) (Tyrosine-proteinkinase receptor FLT) (Flt-1) (Tyrosine-protein kinase FRT) (Fms-liketyrosine kinase 1).	P17948	[1053]	NA	NA	9	11		0	0	2.91232	0	0	0	0.442005	0	0	0	0	0
VGFR3_1061_1073	DIYKDPDYVRKGS	Vascular endothelial growth factor receptor 3 precursor (EC 2.7.10.1)(VEGFR-3) (Tyrosine-protein kinase receptor FLT4).	P35916	[1063, 1068]	NA	NA	9	12		4.81318	3.81124	4.6097	5.37274	3.18197	4.01017	3.79368	3.78975	2.22628	2.55748	3.07298	3.1669
CALM_93_105	FDKDGNGYISAAE	Calmodulin (CaM).	P62158	[100]	NA	NA	10	1		0	0	0	0	0	0	0	0	0	0	0	0
DDR1_506_518	LLLSNPAYRLLLA	Epithelial discoidin domain-containing receptor 1 precursor(EC 2.7.10.1) (Epithelial discoidin domain receptor 1) (Tyrosinekinase DDR) (Discoidin receptor tyrosine kinase) (Tyrosine-proteinkinase CAK) (Cell adhesion kinase) (TRK E) (Protein-tyrosine kinaseRTK 6) (HGK2) (CD167a antigen).	Q08345	[513]	NA	NA	10	2		0	0	0	0	0	0	0	0	0	0	0	0
ENOG_37_49	SGASTGIYEALEL	Gamma-enolase (EC 4.2.1.11) (2-phospho-D-glycerate hydro-lyase)(Neural enolase) (Neuron-specific enolase) (NSE) (Enolase 2).	P09104	[44]	NA	NA	10	3		11.9598	11.2167	11.3982	11.5438	10.1069	9.77186	9.68217	9.70658	9.6967	9.6463	9.92831	9.68776
ERBB2_1241_1253	PTAENPEYLGLDV	Receptor tyrosine-protein kinase erbB-2 precursor (EC 2.7.10.1)(p185erbB2) (C-erbB-2) (NEU proto-oncogene) (Tyrosine kinase-type cellsurface receptor HER2) (MLN 19) (CD340 antigen).	P04626	[1248]	NA	NA	10	4		7.54791	7.14821	7.28924	7.573	6.10141	5.8093	5.97771	6.19392	5.77541	5.66171	6.23895	5.68094
FGFR3_753_765	TVTSTDEYLDLSA	Fibroblast growth factor receptor 3 precursor (EC 2.7.10.1) (FGFR-3)(CD333 antigen).	P22607	[760]	NA	NA	10	5		7.47221	6.97317	7.36153	7.61679	6.3277	6.2777	6.3734	6.54354	6.11364	5.99574	6.5957	5.82138
MBP_198_210	ARTAHYGSLPQKS	Myelin basic protein (MBP) (Myelin A1 protein) (Myelin membraneencephalitogenic protein).	P02686	[203]	NA	NA	10	6		5.66922	4.84573	6.04068	5.99659	4.98461	3.53652	4.78581	5.19912	4.75388	3.83432	4.61527	4.17596
NTRK1_489_501	HIIENPQYFSDAC	High affinity nerve growth factor receptor precursor (EC 2.7.10.1)(Neurotrophic tyrosine kinase receptor type 1) (TRK1-transformingtyrosine kinase protein) (p140-TrkA) (Trk-A).	P04629	[496]	NA	NA	10	7		1.73151	1.28331	3.29722	4.00509	0	0.0794345	2.84573	3.41928	3.21459	0	3.68571	2.49608
PERI_458_470	QRSELDKSSAHSY	Peripherin.	P41219	[470]	NA	NA	10	8		0	0	0	0	0	0	0	0	0	0	0	0
PTN11_539_551	SKRKGHEYTNIKY	Tyrosine-protein phosphatase non-receptor type 11 (EC 3.1.3.48)(Protein-tyrosine phosphatase 2C) (PTP-2C) (PTP-1D) (SH-PTP3) (SH-PTP2) (SHP-2) (Shp2).	Q06124	[546, 551]	NA	NA	10	9		1.13006	3.15472	4.49487	4.47787	3.2777	3.24362	4.37668	3.19986	4.08906	1.11757	3.61859	2.47665
STA5A_687_699	LAKAVDGYVKPQI	Signal transducer and activator of transcription 5A.	P42229	[694]	NA	NA	10	10		0	0	0	0	0	0	0	0	0	0	1.83432	0
VGFR1_1162_1174	VQQDGKDYIPINA	Vascular endothelial growth factor receptor 1 precursor (EC 2.7.10.1)(VEGFR-1) (Vascular permeability factor receptor) (Tyrosine-proteinkinase receptor FLT) (Flt-1) (Tyrosine-protein kinase FRT) (Fms-liketyrosine kinase 1).	P17948	[1169]	NA	NA	10	11		1.64712	2.05998	4.35689	0.294447	0	0	2.86827	0	0	0	0	0
VINC_815_827	KSFLDSGYRILGA	Vinculin (Metavinculin).	P18206	[822]	NA	NA	10	12		5.23281	4.83718	4.84478	5.10813	3.35156	4.33547	3.83813	4.61415	4.5644	3.3962	4.21166	3.94274
PGFRB_1014_1028	PNEGDNDYIIPLPDP	Beta-type platelet-derived growth factor receptor precursor(EC 2.7.10.1) (PDGF-R-beta) (CD140b antigen).	P09619	[1021]	NA	NA	11	1		8.58468	8.16415	8.3277	8.67522	6.70201	7.07055	6.98159	7.03134	6.72226	6.53828	6.92291	6.71606
DYR1A_212_224	KHDTEMKYYIVHL	Dual specificity tyrosine-phosphorylation-regulated kinase 1A(EC 2.7.12.1) (Protein kinase minibrain homolog) (MNBH) (HP86) (Dualspecificity YAK1-related kinase) (hMNB).	Q13627	[219, 220]	NA	NA	11	2		5.06731	3.39878	5.09942	3.76393	4.3529	4.13161	2.08586	4.09545	3.65146	3.23498	3.97771	2.77193
EPHA1_774_786	LDDFDGTYETQGG	Ephrin type-A receptor 1 precursor (EC 2.7.10.1) (Tyrosine-proteinkinase receptor EPH).	P21709	[781]	NA	NA	11	3		9.39005	8.93469	9.35223	9.39171	7.8884	7.74426	7.88068	7.86313	7.55024	7.10081	7.77354	7.55546
ERBB2_870_882	LDIDETEYHADGG	Receptor tyrosine-protein kinase erbB-2 precursor (EC 2.7.10.1)(p185erbB2) (C-erbB-2) (NEU proto-oncogene) (Tyrosine kinase-type cellsurface receptor HER2) (MLN 19) (CD340 antigen).	P04626	[877]	NA	NA	11	4		6.73433	6.21092	6.69651	6.87408	5.3348	4.64712	5.29999	5.425	4.70149	4.30825	5.2515	5.11522
FRK_380_392	KVDNEDIYESRHE	Tyrosine-protein kinase FRK (EC 2.7.10.2) (FYN-related kinase)(Nuclear tyrosine protein kinase RAK).	P42685	[387]	NA	NA	11	5		10.9276	10.3383	10.6173	10.7573	9.3822	8.64406	8.97868	9.05513	8.91221	8.72	9.16149	8.81958
MBP_259_271	FGYGGRASDYKSA	Myelin basic protein (MBP) (Myelin A1 protein) (Myelin membraneencephalitogenic protein).	P02686	[261, 268]	NA	NA	11	6		4.0746	3.35954	4.3806	4.70044	0	0.27208	3.11757	4.72432	3.41419	1.80346	3.97252	3.41928
NTRK2_509_521	PVIENPQYFGITN	BDNF/NT-3 growth factors receptor precursor (EC 2.7.10.1)(Neurotrophic tyrosine kinase receptor type 2) (TrkB tyrosine kinase)(GP145-TrkB) (Trk-B).	Q16620	[516]	NA	NA	11	7		0	0	0	0	0	0	0	0	0	0	0	0
PGFRB_1002_1014	LDTSSVLYTAVQP	Beta-type platelet-derived growth factor receptor precursor(EC 2.7.10.1) (PDGF-R-beta) (CD140b antigen).	P09619	[1009]	NA	NA	11	8		7.68954	7.27911	7.84974	7.58893	6.42943	6.29826	6.32838	6.01691	5.89916	5.96033	6.17068	6.0127
RAF1_332_344	PRGQRDSSYYWEI	RAF proto-oncogene serine/threonine-protein kinase (EC 2.7.11.1) (Raf-1) (C-RAF) (cRaf).	P04049	[340, 341]	NA	NA	11	9		8.50637	8.00859	8.62281	8.61388	7.43085	7.32702	7.6179	7.40618	7.12227	6.9983	7.40313	6.92783
STAT1_694_706	DGPKGTGYIKTEL	Signal transducer and activator of transcription 1-alpha/beta(Transcription factor ISGF-3 components p91/p84).	P42224	[701]	NA	NA	11	10		0	0	0	0	0	0	0	0	0	0	0	0
VGFR1_1206_1218	GSSDDVRYVNAFK	Vascular endothelial growth factor receptor 1 precursor (EC 2.7.10.1)(VEGFR-1) (Vascular permeability factor receptor) (Tyrosine-proteinkinase receptor FLT) (Flt-1) (Tyrosine-protein kinase FRT) (Fms-liketyrosine kinase 1).	P17948	[1213]	NA	NA	11	11		1.35954	2.99659	1.5667	3.83813	2.77193	2.2777	0	2.86827	0	0.747813	0	0
ZAP70_485_497	ALGADDSYYTARS	Tyrosine-protein kinase ZAP-70 (EC 2.7.10.2) (70 kDa zeta-associatedprotein) (Syk-related tyrosine kinase).	P43403	[492, 493]	NA	NA	11	12		7.95299	7.46668	7.71347	7.87188	6.90007	6.577	6.55864	6.75236	6.53857	6.47451	6.72226	6.39005
DYR1A_312_324	CQLGQRIYQYIQS	Dual specificity tyrosine-phosphorylation-regulated kinase 1A(EC 2.7.12.1) (Protein kinase minibrain homolog) (MNBH) (HP86) (Dualspecificity YAK1-related kinase) (hMNB).	Q13627	[319, 321]	NA	NA	12	2		6.45665	5.87013	6.3855	6.62467	5.5045	5.60244	5.57129	4.60524	5.15549	5.00764	5.73867	5.32329
EPHA2_581_593	QLKPLKTYVDPHT	Ephrin type-A receptor 2 precursor (EC 2.7.10.1) (Tyrosine-proteinkinase receptor ECK) (Epithelial cell kinase).	P29317	[588]	NA	NA	12	3		0	0	0	0	2.00679	0	0	3.67509	0	0	0	0
ERBB4_1181_1193	QALDNPEYHNASN	Receptor tyrosine-protein kinase erbB-4 precursor (EC 2.7.10.1)(p180erbB4) (Tyrosine kinase-type cell surface receptor HER4).	Q15303	[1188]	NA	NA	12	4		5.18197	3.91774	4.75891	4.74781	3.27489	0	0	2.52001	0	0.731511	0	0
INSR_1348_1360	SLGFKRSYEEHIP	Insulin receptor precursor (EC 2.7.10.1) (IR) (CD220 antigen)[Contains: Insulin receptor subunit alpha; Insulin receptor subunitbeta].	P06213	[1355]	NA	NA	12	5		0	0	0	0	0	0	0	0	0	0	0	0
MBP_263_275	GRASDYKSAHKGF	Myelin basic protein (MBP) (Myelin A1 protein) (Myelin membraneencephalitogenic protein).	P02686	[268]	NA	NA	12	6		0	0	0	0	0	0	3.5057	0	0	0	0	0
NTRK2_696_708	GMSRDVYSTDYYR	BDNF/NT-3 growth factors receptor precursor (EC 2.7.10.1)(Neurotrophic tyrosine kinase receptor type 2) (TrkB tyrosine kinase)(GP145-TrkB) (Trk-B).	Q16620	[702, 706, 707]	NA	NA	12	7		7.96709	7.43887	8.06812	7.8657	6.98375	6.81584	7.04707	6.96535	6.56613	6.29618	6.90598	6.62108
PGFRB_572_584	VSSDGHEYIYVDP	Beta-type platelet-derived growth factor receptor precursor(EC 2.7.10.1) (PDGF-R-beta) (CD140b antigen).	P09619	[579, 581]	NA	NA	12	8		9.57025	9.07192	9.19225	9.4012	8.39685	8.09883	8.09833	8.20485	7.97696	8.02864	7.99286	7.74629
RASA1_453_465	TVDGKEIYNTIRR	Ras GTPase-activating protein 1 (GTPase-activating protein) (GAP) (Rasp21 protein activator) (p120GAP) (RasGAP).	P20936	[460]	NA	NA	12	9		8.5844	8.03114	8.50165	8.35946	7.51644	7.10695	7.19893	7.16993	7.12383	6.96273	7.24129	6.85092
STAT3_698_710	DPGSAAPYLKTKF	Signal transducer and activator of transcription 3 (Acute-phaseresponse factor).	P40763	[705]	NA	NA	12	10		3.58496	0	1.99318	2.02027	2.41674	0.421827	2.02697	1.7559	0	0	0	0
VGFR1_1235_1247	ATSMFDDYQGDSS	Vascular endothelial growth factor receptor 1 precursor (EC 2.7.10.1)(VEGFR-1) (Vascular permeability factor receptor) (Tyrosine-proteinkinase receptor FLT) (Flt-1) (Tyrosine-protein kinase FRT) (Fms-liketyrosine kinase 1).	P17948	[1242]	NA	NA	12	11		0	0	0	0	0	0	0	0	0	0	0	0
ZBT16_621_633	LRTHNGASPYQCT	Zinc finger and BTB domain-containing protein 16 (Zinc finger proteinPLZF) (Promyelocytic leukemia zinc finger protein) (Zinc fingerprotein 145).	Q05516	[630]	NA	NA	12	12		4.9577	4.82859	5.31168	5.59851	4.83337	3.36484	4.52001	3.7976	3.77193	4.20577	4.36219	3.77392

## Sheet: Ser-Thr Kinases
Fig. 5f
2. Ser/Thr Kinases
BioNavigator Version	6.3.67.0	PamGrid Version	QuantitationType	Default_logTransformed	Protocol file name	7.20.22KaurUTHDate	Wed, 16 Oct 2024 10:46:54 GMT
									Barcode	710405110	710405110	710405111	710405112	710405110	710405111	710405111	710405112	710405110	710405111	710405112	710405112
									Array	A1	A4	A1	A1	A2	A2	A4	A2	A3	A3	A3	A4
									Sample name	conrtol 1	control 5	control 3	control 4	hsvq 3	hsvq 4	hsvq 6	hsvq 5	hsvp 2	hsvp 3	hsvp 4	hsvp 5
									Comment 1	control	control	control	control	hsvq	hsvq	hsvq	hsvq	hsvp	hsvp	hsvp	hsvp
ID	Sequence	Description	UniprotAccession	Tyr	Ser	Thr	spotCol	spotRow
pTY3H_64_78	RFIGRRQ(pS)LIEDARK	Tyrosine 3-monooxygenase (EC 1.14.16.2) (Tyrosine 3-hydroxylase) (TH).	P07101	NA	[71]	[]	1	1		11.6348	11.692	11.6037	11.4798	11.5811	11.3093	11.528	11.4466	11.6383	11.3823	11.2698	11.5414
ACM1_421_433	CNKAFRDTFRLLL	Muscarinic acetylcholine receptor M1.	P11229	NA	[]	[428]	1	2		2.84951	2.15472	2.63402	2.76793	4.09226	4.01186	3.9445	4.25365	3.5033	3.4864	3.80346	3.41163
ACM1_444_456	KIPKRPGSVHRTP	Muscarinic acetylcholine receptor M1.	P11229	NA	[451]	[455]	1	3		2.45695	2.5009	3.22045	2.96557	3.31647	3.72741	3.61193	3.61193	3.20577	3.36484	3.12383	3.19392
ACM4_456_468	CNATFKKTFRHLL	Muscarinic acetylcholine receptor M4.	P08173	NA	[]	[459, 463]	1	4		2.7559	2.61638	2.76393	2.26643	3.64929	4.10022	3.86454	4.22336	3.61638	3.4269	3.57814	3.33007
ACM5_494_506	CYALCNRTFRKTF	Muscarinic acetylcholine receptor M5.	P08912	NA	[]	[501, 505]	1	5		6.63485	6.32838	7.4004	6.80906	7.14879	7.55459	6.80297	7.38875	7.10339	7.21001	6.92627	6.67749
ACM5_498_510	CNRTFRKTFKMLL	Muscarinic acetylcholine receptor M5.	P08912	NA	[]	[501, 505]	1	6		4.06161	4.2565	4.54004	4.07782	5.05508	5.55517	5.18347	5.5569	4.95507	4.99489	5.2006	4.57472
ADDB_696_708	GSPSKSPSKKKKK	Beta-adducin (Erythrocyte adducin subunit beta)	P35612	NA	[697, 699, 701, 703]	[]	1	7		2.74375	2.94096	2.73969	2.58949	3.62081	3.5482	3.58496	3.6384	3.05016	3.03695	2.73969	2.89047
ADDB_706_718	KKKFRTPSFLKKS	Beta-adducin (Erythrocyte adducin subunit beta)	P35612	NA	[713, 718]	[711]	1	8		3.91413	3.89596	4.06974	3.6644	4.48397	4.72946	4.75791	4.577	4.1593	4.2565	4.28889	4.04851
AKT1_301_313	KDGATMKTFCGTP	RAC-alpha serine/threonine-protein kinase (EC 2.7.11.1) (RAC-PK-alpha)(Protein kinase B) (PKB) (C-AKT).	P31749	NA	[]	[305, 308, 312]	1	9		1.52947	1.6644	0	1.68993	1.0665	0	0	0	1	0.461904	1.48153	0
ANDR_785_797	VRMRHLSQEFGWL	Androgen receptor (Dihydrotestosterone receptor) (Nuclear receptor subfamily 3 group C member 4).	P10275	NA	[791]	[]	1	10		6.37274	5.8706	7.03009	6.4395	6.81318	6.84454	6.48245	6.5069	6.5844	6.72689	6.38224	6.05057
ANXA1_209_221	AGERRKGTDVNVF	Annexin A1 (Annexin-1) (Annexin I) (Lipocortin I) (Calpactin II)(Chromobindin-9) (p35) (Phospholipase A2 inhibitory protein).	P04083	NA	[]	[216]	1	11		4.60188	4.64603	5.53828	5.02446	4.98289	5.06406	5.35223	5.09624	4.76593	5.23136	4.77888	3.53887
pVASP_150_164	EHIERRV(pS)NAGGPPA	Vasodilator-stimulated phosphoprotein (VASP).	P50552	NA	[157]	[]	1	12		12.5236	12.6217	12.5375	12.4419	12.4131	12.25	12.375	12.3735	12.4932	12.2679	12.2223	12.3883
ATF2_47_59	VADQTPTPTRFLK	Cyclic AMP-dependent transcription factor ATF-2 (Activatingtranscription factor 2) (cAMP response element-binding protein CRE-BP1) (HB16).	P15336	NA	[]	[51, 53, 55]	2	1		0	0	0	0	0	0	0	0	0	0	0	0
ATM_1972_1984	KRSLAFEEGSQST	Serine-protein kinase ATM (EC=2.7.11.1) (Ataxia telangiectasia mutated) (A-T, mutated).	Q13315	NA	[1974, 1981, 1983]	[1984]	2	2		0	0	0	0	0	0	0	0	0	0	0	0
BAD_112_124	RELRRMSDEFVDS	Bcl2 antagonist of cell death (BAD) (Bcl-2-binding component 6) (Bcl-XL/Bcl-2-associated death promoter) (Bcl-2-like 8 protein).	Q92934	NA	[118, 124]	[]	2	3		9.76202	9.79258	10.052	9.97715	9.51276	9.56731	9.58109	9.57835	9.59439	9.48811	9.38509	9.58053
BAD_69_81	IRSRHSSYPAGTE	Bcl2 antagonist of cell death (BAD) (Bcl-2-binding component 6) (Bcl-XL/Bcl-2-associated death promoter) (Bcl-2-like 8 protein).	Q92934	NA	[71, 74, 75]	[80]	2	4		3.05671	2.70253	4.04522	3.47909	3.4269	4.09385	3.5482	3.5057	3.1486	3.7976	3.29722	3.01691
BAD_93_105	FRGRSRSAPPNLW	Bcl2 antagonist of cell death (BAD) (Bcl-2-binding component 6) (Bcl-XL/Bcl-2-associated death promoter) (Bcl-2-like 8 protein).	Q92934	NA	[97, 99]	[]	2	5		5.65416	5.49668	5.92984	5.58269	6.25472	6.44825	6.1018	6.34689	6.02905	6.17144	5.99061	5.89276
BCKD_45_57	ERSKTVTSFYNQS	[3-methyl-2-oxobutanoate dehydrogenase [lipoamide]] kinase,mitochondrial precursor (EC 2.7.11.4) (Branched-chain alpha-ketoaciddehydrogenase kinase) (BCKDHKIN) (BCKD-kinase).	O14874	NA	[47, 52, 57]	[49, 51]	2	6		3.05344	2.80735	2.95858	2.72741	2.85704	3.20282	2.59401	3.3192	2.08586	2.91954	2.8831	2.04026
BRCA1_1451_1463	EKAVLTSQKSSEY	Breast cancer type 1 susceptibility protein (RING finger protein 53).	P38398	NA	[1457, 1460, 1461]	[1456]	2	7		0	0.779874	0	0	0	0	0	0	0.130061	0	0	0.154723
C1R_201_213	ASGYISSLEYPRS	Complement C1r subcomponent (EC=3.4.21.41)	P00736	NA	[202, 206, 207, 213]	[]	2	8		2.11757	1.93029	3	2.46684	2.61638	3.1207	3.24936	3.37537	2.33817	3.24362	2.84194	2.43195
CA2D1_494_506	LEDIKRLTPRFTL	Voltage-dependent calcium channel subunit alpha-2/delta-1 precursor(Voltage-gated calcium channel subunit alpha-2/delta-1) [Contains:Voltage-dependent calcium channel subunit alpha-2-1; Voltage-dependentcalcium channel subunit delta-1].	P54289	NA	[]	[501, 505]	2	9		3.95507	3.65794	4.4269	4.09545	4.53887	4.81414	4.5069	4.83623	4.40394	4.55979	4.52829	3.9285
CD27_212_224	HQRRKYRSNKGES	CD27 antigen precursor (CD27L receptor) (T-cell activation antigenCD27) (T14) (Tumor necrosis factor receptor superfamily member 7).	P26842	NA	[219, 224]	[]	2	10		3.41928	3.33547	3.72946	3.20577	4.13006	4.42563	4.62963	4.5009	4.12851	4.58496	4.18945	3.8664
CDC2_154_169	GIPIRVYTHEVVTLWY	Cell division control protein 2 homolog (EC 2.7.11.22) (EC 2.7.11.23) (p34 protein kinase) (Cyclin-dependent kinase 1) (CDK1).	P06493	NA	[]	[161, 166]	2	11		2.36484	1.32736	2.87571	1.9087	3.17596	3.91232	3.06324	3.26643	3.30825	2.83813	3.15472	2.4619
CDK7_163_175	GSPNRAYTHQVVT	Cell division protein kinase 7 (EC 2.7.11.22) (EC 2.7.11.23) (CDK-activating kinase) (CAK) (TFIIH basal transcription factor complexkinase subunit) (39 kDa protein kinase) (P39 Mo15) (STK1) (CAK1).	P50613	NA	[164]	[170, 175]	2	12		3.24075	3.79564	5.23063	5.01186	3.43195	4.57129	5.03861	4.16538	3.69834	3.97078	4.32057	4.15319
CDN1A_139_151	GRKRRQTSMTDFY	Cyclin-dependent kinase inhibitor 1 (p21) (CDK-interacting protein 1) (Melanoma differentiation-associated protein 6) (MDA-6).	P38936	NA	[146]	[145, 148]	3	1		9.82826	9.74315	9.81327	9.52019	9.90266	9.60681	9.57336	9.56285	9.82394	9.64824	9.51993	9.49815
CDN1B_151_163	IRKRPATDDSSTQ	Cyclin-dependent kinase inhibitor 1B (Cyclin-dependent kinase inhibitor p27) (p27Kip1).	P46527	NA	[160, 161]	[157, 162]	3	2		0	0	0	0	0	0	0	0	0	0	0	0
CENPA_1_14	MGPRRRSRKPEAPR	Histone H3-like centromeric protein A (Centromere protein A) (CENP-A)(Centromere autoantigen A).	P49450	NA	[7]	[]	3	3		5.52947	5.32329	6.21313	5.28749	6.29445	6.46437	6.08265	6.02153	6.24039	6.39975	5.83193	5.55053
COF1_17_29	DMKVRKSSTPEEV	Cofilin-1 (Cofilin, non-muscle isoform) (18 kDa phosphoprotein) (p18).	P23528	NA	[23, 24]	[25]	3	4		0	0.841935	0	0.715023	0.401363	0	0	0	0	0	0	0
CSF1R_701_713	NIHLEKKYVRRDS	Macrophage colony-stimulating factor 1 receptor precursor(EC 2.7.10.1) (CSF-1-R) (Fms proto-oncogene) (c-fms) (CD115 antigen).	P07333	NA	[713]	[]	3	5		8.35048	7.78778	7.95211	7.86255	8.05118	7.88195	7.85246	7.76806	7.48958	7.76343	7.42611	7.45603
CSK21_355_367	ISSVPTPSPLGPL	Casein kinase II subunit alpha (EC 2.7.11.1) (CK II).	P68400	NA	[356, 357, 362]	[360]	3	6		0.202817	0	0	0	0	0	0	0	0	0	0	0
DCX_49_61	HFDERDKTSRNMR	Neuronal migration protein doublecortin (Lissencephalin-X) (Lis-X)(Doublin).	O43602	NA	[57]	[56]	3	7		2.17897	1.82667	2.90144	2.62081	3.17295	3.19986	2.57129	2.84951	2.04687	3.05016	3.02697	2.40651
ELK1_356_368	LLPTHTLTPVLLT	ETS domain-containing protein Elk-1.	P19419	NA	[]	[359, 361, 363, 368]	3	8		1.57586	1	0.763933	0	1.91594	0.461904	0	0.557482	1.3806	0.130061	1.32736	0
ELK1_410_422	ISVDGLSTPVVLS	ETS domain-containing protein Elk-1.	P19419	NA	[411, 416, 422]	[417]	3	9		0	0.61193	0.857042	0.986325	1.35954	0	0	0	0.747813	0	0	0.226276
ERBB2_679_691	QQKIRKYTMRRLL	Receptor tyrosine-protein kinase erbB-2 precursor (EC 2.7.10.1)(p185erbB2) (C-erbB-2) (NEU proto-oncogene) (Tyrosine kinase-type cellsurface receptor HER2) (MLN 19) (CD340 antigen).	P04626	NA	[]	[686]	3	10		5.5063	5.41992	5.52238	5.17521	6.02738	5.86687	6.02989	5.83575	5.48031	5.71761	5.70619	5.32057
ERF_519_531	GEAGGPLTPRRVS	ETS domain-containing transcription factor ERF (Ets2 repressorfactor).	P50548	NA	[531]	[526]	3	11		2.73151	2.68147	3.64929	2.6601	3.23208	3.00679	3.58949	2.81897	2.59851	3.17596	3.17596	2.93386
ESR1_160_172	GGRERLASTNDKG	Estrogen receptor (ER) (Estradiol receptor) (ER-alpha) (Nuclearreceptor subfamily 3 group A member 1).	P03372	NA	[167]	[168]	3	12		8.49019	8.43384	8.85428	8.61693	8.38052	8.27155	8.39741	8.16339	8.36145	8.43297	8.15711	8.26502
FIBA_569_581	EFPSRGKSSSYSK	Fibrinogen alpha chain precursor [Contains: Fibrinopeptide A].	P02671	NA	[572, 576, 577, 578, 580]	[]	4	1		1.69834	1.9087	2.09863	2.11757	2.76393	2.71502	2.44701	2.51525	1.21459	2.42183	1.61193	2.73969
FOXO3_25_37	QSRPRSCTWPLQR	Forkhead box protein O3 (Forkhead in rhabdomyosarcoma-like 1) (AF6q21protein).	O43524	NA	[26, 30]	[32]	4	2		5.94362	5.69099	6.46684	6.07943	6.55748	6.70018	6.42056	6.58977	6.21679	6.52267	6.32702	5.76493
FRAP_2443_2455	RTRTDSYSAGQSV	FKBP12-rapamycin complex-associated protein (FK506-binding protein 12-rapamycin complex-associated protein 1) (Rapamycin target protein) (RAPT1) (Mammalian target of rapamycin) (mTOR).	P42345	NA	[2448, 2450, 2454]	[2444, 2446]	4	3		3.69834	3.21166	3.80735	3.74984	3.69204	4.05508	3.61415	3.5057	2.7356	3.75791	3.28331	2.89779
FRAP_2475_2487	VPESIHSFIGDGL	FKBP12-rapamycin complex-associated protein (FK506-binding protein 12-rapamycin complex-associated protein 1) (Rapamycin target protein) (RAPT1) (Mammalian target of rapamycin) (mTOR).	P42345	NA	[2478, 2481]	[]	4	4		0	0.226276	0	0	0	0	0	0	0	0	0.401363	0
GPR6_349_361	QSKVPFRSRSPSE	Sphingosine 1-phosphate receptor GPR6 (G-protein coupled receptor 6).	P46095	NA	[350, 356, 358, 360]	[]	4	5		4.10971	3.97252	4.75388	4.41674	3.98976	4.61527	4.62302	4.18197	3.58723	4.50809	3.91774	3.97252
GPSM2_394_406	PKLGRRHSMENME	G-protein-signaling modulator 2 (Mosaic protein LGN).	P81274	NA	[401]	[]	4	6		5.48214	4.76694	4.93297	5.07217	4.61749	4.35156	5.12851	4.78185	3.98804	4.51882	4.41291	4.63621
GSUB_61_73	KKPRRKDTPALHI	G-substrate.	O96001	NA	[]	[68]	4	7		2.28331	2.45199	2.96905	2.36484	3.14244	3.19392	3.47665	2.84573	2.48153	2.98633	2.61638	3.24936
GYS2_1_13	MLRGRSLSVTSLG	Glycogen [starch] synthase, liver (EC 2.4.1.11).	P54840	NA	[6, 8, 11]	[10]	4	8		6.08826	5.577	6.3881	6.10734	6.36945	6.47512	6.36418	6.17822	6.08546	6.23063	6.1105	6.15892
H2B1B_ 27_40	GKKRKRSRKESYSI	Histone H2B type 1-B (H2B.f) (H2B/f) (H2B.1).	P33778	NA	[33, 37, 39]	[]	4	9		3.603	3.45199	4.02864	3.75791	4.22628	4.63293	4.95332	4.78086	3.4619	4.37011	4.31784	3.96382
H32_3_18	RTKQTARKSTGGKAPR	Histone H3.2 (H3/m) (H3/o).	Q71DI3	NA	[11]	[4, 7, 12]	4	10		3.24362	3.09863	3.67722	3.14552	4.05016	3.97078	4.36879	3.97771	3.3192	3.92134	3.603	3.55517
IF4E_203_215	TATKSGSTTKNRF	Eukaryotic translation initiation factor 4E (eIF-4E) (eIF4E) (mRNA cap-binding protein) (eIF-4F 25 kDa subunit).	P06730	NA	[207, 209]	[203, 205, 210, 211]	4	11		1.6644	1.92313	2.5482	1.97944	2.52474	2.64712	2.86079	2.5057	2.68147	2.81897	2.27208	2.09863
IKBA_26_38	LDDRHDSGLDSMK	NF-kappa-B inhibitor alpha (I-kappa-B-alpha) (IkappaBalpha) (IkB-alpha) (Major histocompatibility complex enhancer-binding protein MAD3).	P25963	NA	[32, 36]	[]	4	12		0	0.359542	0	0	0	0	1.04026	0	0	0	0	0
IKKB_173_185_C179A	LDQGSLATSFVGT	Inhibitor of nuclear factor kappa-B kinase subunit beta (I-kappa-B-kinase beta) (IkBKB) (IKK-beta) (IKK-B) (EC=2.7.11.10) (I-kappa-B kinase 2) (IKK2) (Nuclear factor NF-kappa-B inhibitor kinase beta) (NFKBIKB).	O14920	NA	[177, 181]	[180, 185]	5	1		0	0	0	0	0	0	0	0	0	0	0	0
IKKB_686_698	QLMSQPSTASNSL	Inhibitor of nuclear factor kappa-B kinase subunit beta (I-kappa-B-kinase beta) (IkBKB) (IKK-beta) (IKK-B) (EC=2.7.11.10) (I-kappa-B kinase 2) (IKK2) (Nuclear factor NF-kappa-B inhibitor kinase beta) (NFKBIKB).	O14920	NA	[689, 692, 695, 697]	[693]	5	2		0	0	0	0	0	0	0	0	0	0	0	0
K6PL_766_778	LEHVTRRTLSMDK	6-phosphofructokinase, liver type (EC 2.7.1.11) (Phosphofructokinase1) (Phosphohexokinase) (Phosphofructo-1-kinase isozyme B) (PFK-B).	P17858	NA	[775]	[770, 773]	5	3		2.14244	2.23786	2.7356	2.19689	2.05998	2.6601	2.3055	2.71502	1.31647	2.88679	2.22628	1.93029
KAPCG_192_206	VKGRTWTLCGTPEYL	cAMP-dependent protein kinase catalytic subunit gamma (EC 2.7.11.11)(PKA C-gamma).	P22612	NA	[]	[196, 198, 202]	5	4		2.90507	2.94096	3.52001	2.63402	3.17897	3.55748	3.28331	3.6384	2.71502	3.5009	3.04357	3.19392
KCNA2_442_454	PDLKKSRSASTIS	Potassium voltage-gated channel subfamily A member 2 (Voltage-gatedpotassium channel subunit Kv1.2) (HBK5) (NGK1) (HUKIV).	P16389	NA	[447, 449, 451, 454]	[452]	5	5		3.39102	2.95156	4.06974	3.67082	3.05671	3.70044	3.23498	3.26076	2.72329	3.61193	3.11757	2.96208
KCNA3_461_473	EELRKARSNSTLS	Potassium voltage-gated channel subfamily A member 3 (Voltage-gatedpotassium channel subunit Kv1.3) (HPCN3) (HGK5) (HuKIII) (HLK3).	P22001	NA	[468, 470, 473]	[471]	5	6		3.02027	2.81511	2.70253	2.75992	2.3055	2.47665	3.16082	3.07621	2.3489	2.45695	2.67296	2.28331
KCNB1_489_501	KWTKRTLSETSSS	Potassium voltage-gated channel subfamily B member 1 (Voltage-gatedpotassium channel subunit Kv2.1) (h-DRK1).	Q14721	NA	[496, 499, 500, 501]	[491, 494, 498]	5	7		2.09863	1.90144	2.1669	2.05998	2.15472	1.19094	1.95858	2.1486	1.9087	2.22045	1.82667	1.53887
KIF11_919_931	LDIPTGTTPQRKS	Kinesin-like protein KIF11 (Kinesin-related motor protein Eg5)(Kinesin-like spindle protein HKSP) (Thyroid receptor-interactingprotein 5) (TRIP-5) (Kinesin-like protein 1).	P52732	NA	[931]	[923, 925, 926]	5	8		1.93742	0.338169	3.35689	1.93742	1.87199	2.34354	1.81897	2.15472	1.64712	2.09226	0.731511	0.421827
KIF2C_105_118_S106G	EGLRSRSTRMSTVS	Kinesin-like protein KIF2C (Mitotic centromere-associated kinesin)(MCAK) (Kinesin-like protein 6).	Q99661	NA	[109, 111, 115, 118]	[112, 116]	5	9		5.83956	5.29791	6.11246	5.83384	5.5057	5.67349	5.86734	5.62136	4.8664	5.65037	5.40779	5.1902
KPCB_19_31_A25S	RFARKGSLRQKNV	Protein kinase C beta type (EC 2.7.11.13) (PKC-beta) (PKC-B).	P05771	NA	[25]	[]	5	10		5.7927	5.53652	5.95068	5.5063	6.06893	5.95376	6.01228	5.75489	5.33142	5.80881	5.62798	4.88955
KPCB_626_639	AENFDRFFTRHPPV	Protein kinase C beta type (EC 2.7.11.13) (PKC-beta) (PKC-B).	P05771-2	NA	[]	[634]	5	11		3.23498	3.14244	4.06974	3.74579	3.64277	3.73969	3.5057	3.67082	3.45447	3.85892	3.67296	3.33007
KS6A1_374_386	QLFRGFSFVATGL	Ribosomal protein S6 kinase alpha-1 (S6K-alpha 1) (EC=2.7.11.1) (90 kDa ribosomal protein S6 kinase 1) (p90-RSK 1) (pp90RSK1) (p90S6K) (Ribosomal S6 kinase 1) (RSK-1) (MAP kinase-activated protein kinase 1a) (MAPKAPK1A).	Q15418	NA	[380]	[384]	5	12		3.31647	3.0303	3.80735	3.4742	4.2986	4.28051	4.22628	4.35156	4.22628	4.25365	4.18347	3.58949
ART_004_EAIYAAPFAKKKXC	EAIYAAPFAKKK	NA	NA	NA	NA	NA	6	1		NA	NA	NA	NA	NA	NA	NA	NA	NA	NA	NA	NA
LIPS_944_956	GFHPRRSSQGATQ	Hormone-sensitive lipase (HSL) (EC=3.1.1.79).	Q05469	NA	[950, 951]	[955]	6	1		5.5277	4.80053	5.58326	5.21313	5.10655	5.4161	5.01775	5.18422	4.35023	5.10734	4.9542	4.68782
LMNA_192_204	DAENRLQTMKEEL	Lamin-A/C (70 kDa lamin) (Renal carcinoma antigen NY-REN-32).	P02545	NA	[]	[199]	6	2		0	0	0	0	0	0	0	0	0	0	0	0
LMNB1_16_28	GGPTTPLSPTRLS	Lamin-B1.	P20700	NA	[23, 28]	[19, 20, 25]	6	3		1.74781	2.26643	2.79172	2.65578	1.90144	2.45695	2.42183	2.51048	1.86454	2.35423	1.91594	0.681471
MARCS_152_164	KKKKKRFSFKKSF	Myristoylated alanine-rich C-kinase substrate (MARCKS) (Protein kinaseC substrate, 80 kDa protein, light chain) (PKCSL) (80K-L protein).	P29966	NA	[159, 163]	[]	6	4		3.05998	3.06324	3.54121	2.97598	3.84383	4.5644	4.5021	4.23208	3.6644	4.08104	4.10813	3.93386
MARCS_160_172	FKKSFKLSGFSFK	Myristoylated alanine-rich C-kinase substrate (MARCKS) (Protein kinaseC substrate, 80 kDa protein, light chain) (PKCSL) (80K-L protein).	P29966	NA	[163, 167, 170]	[]	6	5		2.55285	2.82283	3.16992	2.87571	3.4269	3.58949	3.73969	3.72741	2.97252	3.18497	3.22628	3.09545
MBP_222_234	HFFKNIVTPRTPP	Myelin basic protein (MBP) (Myelin A1 protein) (Myelin membraneencephalitogenic protein).	P02686	NA	[]	[229, 232]	6	6		3.24075	3.47909	3.53887	3.0303	3.59851	4.01691	3.66654	3.66868	3.21459	3.43195	3.53417	2.75186
MK10_214_226	AGTSFMMTPYVVT	Mitogen-activated protein kinase 10 (EC 2.7.11.24) (Stress-activated protein kinase JNK3) (c-Jun N-terminal kinase 3) (MAP kinase p49 3F12).	P53779	NA	[217]	[216, 221, 226]	6	7		0.442005	0.202817	0	0	0.747813	0	0	0	0.901436	0	0	0
MP2K1_281_293	GDAAETPPRPRTP	Dual specificity mitogen-activated protein kinase kinase 1(EC 2.7.12.2) (MAP kinase kinase 1) (MAPKK 1) (ERK activator kinase 1)(MAPK/ERK kinase 1) (MEK1).	Q02750	NA	[]	[286, 292]	6	8		0.763933	0	0.0269671	0	0	0	0	0	0.826668	0	0	0.0269671
MP2K1_287_299	PPRPRTPGRPLSS	Dual specificity mitogen-activated protein kinase kinase 1(EC 2.7.12.2) (MAP kinase kinase 1) (MAPKK 1) (ERK activator kinase 1)(MAPK/ERK kinase 1) (MEK1).	Q02750	NA	[298, 299]	[292]	6	9		3.1018	3.02697	3.7559	3.77193	4.03695	4.09385	4.03695	3.99489	3.25222	3.95507	3.84573	3.40651
MPH6_140_152	EDENGDITPIKAK	M-phase phosphoprotein 6.	Q99547	NA	[]	[147]	6	10		0.629632	0	0	0	0	0	0	0	0	0	0	0
MPIP1_172_184	FTQRQNSAPARML	M-phase inducer phosphatase 1 (EC=3.1.3.48) (Dual specificity phosphatase Cdc25A).	P30304	NA	[178]	[173]	6	11		4.42183	3.97944	5.19318	4.73765	4.87478	4.82763	4.62743	4.62743	4.37799	4.68782	4.57928	3.54588
MPIP3_208_220	RSGLYRSPSMPEN	M-phase inducer phosphatase 3 (EC 3.1.3.48) (Dual specificityphosphatase Cdc25C).	P30307	NA	[209, 214, 216]	[]	6	12		3.72741	3.4864	3.59401	3.53182	3.37274	3.34622	3.42943	3.19094	3.07621	3.3489	2.98633	2.83813
MYBB_513_525	DNTPHTPTPFKNA	Myb-related protein B (B-Myb).	P10244	NA	[]	[515, 518, 520]	7	1		0.681471	0.594008	0.338169	0	0	0	0	0	0	0	0	0
MYC_51_63	KKFELLPTPPLSP	Myc proto-oncogene protein (c-Myc) (Transcription factor p64).	P01106	NA	[62]	[58]	7	2		1.61193	1.01355	1.70671	1.61193	0	0	0	0	0.647119	0	0	0
NEK2_172_184	FAKTFVGTPYYMS	Serine/threonine-protein kinase Nek2 (EC 2.7.11.1) (NimA-relatedprotein kinase 2) (NimA-like protein kinase 1) (HSPK 21).	P51955	NA	[184]	[175, 179]	7	3		3.40136	3.03363	3.89047	3.39102	3.70253	4.08104	3.67722	4.01859	3.39878	3.94096	3.80346	3.37011
NEK3_158_170	FACTYVGTPYYVP	Serine/threonine-protein kinase Nek3 (EC 2.7.11.1) (NimA-relatedprotein kinase 3) (HSPK 36).	P51956	NA	[]	[161, 165]	7	4		3.20872	3.41419	4.86267	4.38321	4.1409	4.90961	4.75992	4.83813	3.71709	4.62853	4.69414	4.32736
NMDZ1_890_902	SFKRRRSSKDTST	Glutamate [NMDA] receptor subunit zeta-1 precursor (N-methyl-D-aspartate receptor subunit NR1).	Q05586	NA	[890, 896, 897, 901]	[900, 902]	7	5		6.42753	6.06121	6.98997	6.88633	6.29756	6.78531	6.88357	6.73586	5.93252	6.79221	6.67961	6.41195
NOS3_1171_1183	SRIRTQSFSLQER	Nitric oxide synthase, endothelial (EC=1.14.13.39) (Endothelial NOS) (eNOS) (EC-NOS) (NOS type III) (NOSIII) (Constitutive NOS) (cNOS).	P29474	NA	[1171, 1177, 1179]	[1175]	7	6		6.53359	6.14591	6.70931	6.68041	6.80395	6.7863	6.62826	6.55082	6.3175	6.68703	6.49759	6.23822
NR4A1_344_356	GRRGRLPSKPKQP	Nuclear receptor subfamily 4 group A member 1 (Orphan nuclear receptorHMR) (Early response protein NAK1) (TR3 orphan receptor) (ST-59).	P22736	NA	[351]	[]	7	7		3.16082	3.54588	3.84383	3.26076	3.83432	4.10497	4.40522	4.14244	3.61859	4.12851	4.01523	3.62963
NTRK3_824_836	LHALGKATPIYLD	NT-3 growth factor receptor precursor (EC 2.7.10.1) (Neurotrophictyrosine kinase receptor type 3) (TrkC tyrosine kinase) (GP145-TrkC)(Trk-C).	Q16288	NA	[]	[831]	7	8		1.99318	1.89413	2.14244	1.05344	1.40136	1.55748	1.41163	1.61193	2.03363	2.07943	1.9445	1.62081
P53_12_24	PPLSQETFSDLWK	Cellular tumor antigen p53 (Tumor suppressor p53) (Phosphoprotein p53)(Antigen NY-CO-13).	P04637	NA	[15, 20]	[18]	7	9		8.91498	8.66955	9.31801	9.31912	8.56267	8.47321	8.67895	8.62074	8.23624	8.63128	8.49503	8.37143
P53_308_323	LPNNTSSSPQPKKKPL	Cellular tumor antigen p53 (Tumor suppressor p53) (Phosphoprotein p53)(Antigen NY-CO-13).	P04637	NA	[313, 314, 315]	[312]	7	10		1.81124	0.104969	0	1.4619	0.715023	0	0.841935	0	0	0	0	0
PDE5A_95_107	GTPTRKISASEFD	cGMP-specific 3',5'-cyclic phosphodiesterase (EC 3.1.4.35) (CGB-PDE)(cGMP-binding cGMP-specific phosphodiesterase).	O76074	NA	[102, 104]	[96, 98]	7	11		1.83432	2.52947	2.22045	0.731511	0	0	0.0534392	0	0.61193	0.664397	0.249359	1.95858
PDPK1_27_39	SMVRTQTESSTPP	3-phosphoinositide-dependent protein kinase 1 (EC 2.7.11.1) (hPDK1).	O15530	NA	[27, 35, 36]	[31, 33, 37]	7	12		0	0	0	0	0	0	0	0	0	0	0	0
PLEK_106_118	GQKFARKSTRRSI	Pleckstrin (Platelet p47 protein).	P08567	NA	[113, 117]	[114]	8	1		5.49608	5.40971	5.5045	5.1207	5.79613	5.82859	5.64658	5.56785	5.63402	5.40779	5.46991	5.01017
PPR1A_28_40	QIRRRRPTPATLV	Protein phosphatase 1 regulatory subunit 1A (Protein phosphataseinhibitor 1) (IPP-1) (I-1).	Q13522	NA	[]	[35, 38]	8	3		6.09584	5.53359	6.17634	5.5844	6.5024	6.22591	6.19504	6.18347	5.90644	6.26183	6.0034	5.74325
PRKDC_2618_2630	TRTQEGSLSARWP	DNA-dependent protein kinase catalytic subunit (DNA-PK catalytic subunit) (DNA-PKcs) (EC=2.7.11.1) (DNPK1) (p460).	P78527	NA	[2624, 2626]	[2618, 2620]	8	4		8.27305	8.183	9.02806	8.75659	8.16992	8.38191	8.24317	8.27902	7.81451	8.45688	8.05395	8.09016
PTK6_436_448	ALRERLSSFTSYE	Tyrosine-protein kinase 6 (EC 2.7.10.2) (Breast tumor kinase)(Tyrosine-protein kinase BRK).	Q13882	NA	[442, 443, 446]	[445]	8	5		5.35556	4.58496	5.36484	5.65794	4.99659	5.35689	5.18796	5.37537	4.39102	5.13936	5.25007	5.01102
RAB1A_187_199	KSNVKIQSTPVKQ	Ras-related protein Rab-1A (YPT1-related protein).	P62820	NA	[188, 194]	[195]	8	6		1.28331	2.17295	1.62081	0.538866	0.0534392	0.481533	0	0	0.500898	0	0	1.0665
RAF1_253_265	QRQRSTSTPNVHM	RAF proto-oncogene serine/threonine-protein kinase (EC 2.7.11.1) (Raf-1) (C-RAF) (cRaf).	P04049	NA	[257, 259]	[258, 260]	8	7		2.4864	2.80346	3.53182	3.26643	2.52474	3.442	2.98289	3.15472	2.52001	3.3489	2.58949	2.68571
RAP1B_172_184	PGKARKKSSCQLL	Ras-related protein Rap-1b precursor (GTP-binding protein smg p21B).	P61224	NA	[179, 180]	[]	8	8		4.16082	3.65146	4.74984	4.36351	4.55979	5.07136	4.89505	4.96905	4.1207	4.96731	4.36484	3.84951
RB_242_254	AVIPINGSPRTPR	Retinoblastoma-associated protein (PP110) (P105-RB) (RB).	P06400	NA	[249]	[252]	8	9		1.97252	2.55285	2.7559	2.19094	3.03363	3.11128	3.3806	3.40394	2.41674	3.1018	1.77987	2.54354
RB_350_362	SFETQRTPRKSNL	Retinoblastoma-associated protein (PP110) (P105-RB) (RB).	P06400	NA	[350, 360]	[353, 356]	8	10		1.93742	2	2.79564	2.07943	2.5482	2.98289	3.1018	2.7356	2.45199	2.95858	2.41163	1.83432
RB_774_786	TRPPTLSPIPHIP	Retinoblastoma-associated protein (PP110) (P105-RB) (RB).	P06400	NA	[780]	[774, 778]	8	11		1.13006	1.93742	1.5009	0.557482	0	0	0	0	0	0	0	0
RB_803_815	NIYISPLKSPYKI	Retinoblastoma-associated protein (PP110) (P105-RB) (RB).	P06400	NA	[807, 811]	[]	8	12		3.29445	3.12695	3.32736	3.26076	4.13472	4.17747	4.25792	4.23642	4.20872	4.09545	3.79564	3.40651
RBL2_632_644	DEICIAGSPLTPR	Retinoblastoma-like protein 2 (130 kDa retinoblastoma-associatedprotein) (p130) (PRB2) (RBR-2).	Q08999	NA	[639]	[642]	9	1		0	0.715023	1.07943	0.871992	0	0.538866	1.58496	1.22628	0.763933	1.22628	0	0.747813
RBL2_655_667	GLGRSITSPTTLY	Retinoblastoma-like protein 2 (130 kDa retinoblastoma-associatedprotein) (p130) (PRB2) (RBR-2).	Q08999	NA	[659, 662]	[661, 664, 665]	9	2		3.76993	3.71916	4.19541	3.74375	4.01859	4.29028	3.80151	3.96557	3.5621	3.97252	3.90326	3.59851
RBL2_959_971	DRTSRDSSPVMRS	Retinoblastoma-like protein 2 (130 kDa retinoblastoma-associatedprotein) (p130) (PRB2) (RBR-2).	Q08999	NA	[962, 965, 966, 971]	[961]	9	3		0	0	0	0	0	0	0	0	0	0	0	0
REL_260_272	KMQLRRPSDQEVS	C-Rel proto-oncogene protein (C-Rel protein).	Q04864	NA	[267, 272]	[]	9	4		4.86454	4.24075	4.49125	4.70671	4.28749	4.16993	4.36351	4.32057	3.41163	4.21606	4.15472	3.78975
SRC_413_425	LIEDNEYTARQGA	Proto-oncogene tyrosine-protein kinase Src (EC 2.7.10.2) (p60-Src) (c-Src) (pp60c-src).	P12931	NA	[]	[420]	9	5		0	0	0	0	0	0	0	0	0	0	0	0
STK6_283_295	SSRRTTLCGTLDY	Serine/threonine-protein kinase 6 (EC 2.7.11.1) (Aurora kinase A)(Aurora-A) (Serine/threonine kinase 15) (Aurora/IPL1-related kinase 1)(Aurora-related kinase 1) (hARK1) (Breast tumor-amplified kinase).	O14965	NA	[283, 284]	[287, 288, 292]	9	6		7.71282	6.53417	7.85104	7.58723	7.60496	7.64956	7.02947	7.4864	6.88863	7.60593	7.4794	6.9053
STMN2_90_102	AAGERRKSQEAQV	Stathmin-2 (Protein SCG10) (Superior cervical ganglion-10 protein).	Q93045	NA	[97]	[]	9	7		3.96905	3.13627	3.3806	3.54121	3.53652	2.5667	3.1669	3.26076	2.44701	2.83813	2.74781	3.05344
TAU_524_536	GSRSRTPSLPTPP	Microtubule-associated protein tau (Neurofibrillary tangle protein)(Paired helical filament-tau) (PHF-tau).	P10636	NA	[525, 527, 531]	[529, 534]	9	8		2.40136	2.89779	2.79564	2.86079	2.5482	2.04026	2.10497	2.58042	2.01355	2.28331	2.21459	1.23786
TLE2_246_258	EPPSPATTPCGKV	Transducin-like enhancer protein 2 (ESG2).	Q04725	NA	[249]	[252, 253]	9	9		0	2.84951	0	0.17897	0	0	0	0	0	0	0	0
TOP2A_1463_1475	RRKRKPSTSDDSD	DNA topoisomerase 2-alpha (EC=5.99.1.3) (DNA topoisomerase II, alpha isozyme).	P11388	NA	[1469, 1471, 1474]	[1470]	9	10		8.52179	8.22318	8.33581	8.27146	8.26732	8.09186	8.02101	7.95814	8.05917	8.1019	7.78074	7.68505
VASP_150_162	EHIERRVSNAGGP	Vasodilator-stimulated phosphoprotein (VASP).	P50552	NA	[157]	[]	9	11		7.09326	6.26218	5.90098	6.16082	6.65362	5.95946	5.75791	5.9577	6.10457	5.61415	5.5051	5.47298
VASP_232_244	GAKLRKVSKQEEA	Vasodilator-stimulated phosphoprotein (VASP).	P50552	NA	[239]	[]	9	12		0.972519	2.05344	1.47175	1.52947	0.104969	1.53887	1.65578	2.29445	1.0665	2.3055	1.6384	1.33817
VIGLN_289_301	EEKKKKTTTIAVE	Vigilin (High density lipoprotein-binding protein) (HDL-bindingprotein).	Q00341	NA	[]	[295, 296, 297]	10	1		0.359542	0	0.202817	0.763933	0	0	0	0.27208	0	0	0	0
YAP1_121_133	QHVRAHSSPASLQ	65 kDa Yes-associated protein (YAP65).	P46937	NA	[127, 128, 131]	[]	10	2		2.81511	2.20872	4.02027	3.48397	3.05998	2.67296	2.65146	2.51525	2	2.84573	1.99318	1.19094
ADRB2_338_350	ELLCLRRSSLKAY	Beta-2 adrenergic receptor (Beta-2 adrenoceptor) (Beta-2adrenoreceptor).	P07550	NA	[345, 346]	[]	10	3		7.39975	6.48792	6.80663	6.68412	7.04892	6.57814	6.41642	6.38028	6.22081	6.25543	6.08426	5.79858
ART_025_CXGLRRWSLGGLRRWSL	GLRRWSLGGLRRWSL	NA	NA	NA	NA	NA	10	4		8.74832	8.08185	7.97165	7.97674	8.4329	7.89699	7.77466	7.75703	7.63073	7.80978	7.72381	7.52253
CAC1C_1974_1986	ASLGRRASFHLEC	Voltage-dependent L-type calcium channel subunit alpha-1C (Voltage-gated calcium channel subunit alpha Cav1.2) (Calcium channel, L type,alpha-1 polypeptide, isoform 1, cardiac muscle).	Q13936	NA	[1975, 1981]	[]	10	5		7.95529	6.72612	7.46914	7.41674	7.63443	7.28033	6.92761	7.17972	6.63018	7.03882	6.90825	6.58496
CFTR_730_742	EPLERRLSLVPDS	Cystic fibrosis transmembrane conductance regulator (CFTR) (cAMP-dependent chloride channel) (ATP-binding cassette transporter sub-family C member 7).	P13569	NA	[737, 742]	[]	10	6		8.04985	6.98375	7.05118	7.32125	7.42563	6.731	6.67855	6.8801	6.05344	6.49397	6.65065	6.35622
CGHB_109_121	QCALCRRSTTDCG	Choriogonadotropin subunit beta precursor (CG-beta) (Chorionicgonadotrophin chain beta).	P01233	NA	[116]	[117, 118]	10	7		4.70566	4.36484	5.80297	5.36484	4.91864	5.46499	5.11207	5.36945	4.39361	5.5569	4.9612	4.2861
CREB1_126_138	EILSRRPSYRKIL	cAMP response element-binding protein (CREB).	P16220	NA	[129, 133]	[]	10	8		7.93297	7.04584	7.25845	7.17765	7.59598	7.08886	7.00488	6.98461	6.63731	6.83909	6.76744	6.51674
DESP_2842_2854	RSGSRRGSFDATG	Desmoplakin (DP) (250/210 kDa paraneoplastic pemphigus antigen).	P15924	NA	[2843, 2845, 2849]	[2853]	10	9		6.70175	6.40329	6.19057	6.17709	6.34119	6.25757	5.75438	5.94406	5.60579	5.7927	5.72946	5.1593
E1A_ADE05_212_224	AILRRPTSPVSRE	Early E1A 32 kDa protein.	P03255	NA	[219, 222]	[218]	10	10		6.8838	6.59598	6.86196	6.68386	6.88633	6.64222	6.3962	6.56928	6.47114	6.42024	6.5045	6.01775
EPB42_241_253	LLNKRRGSVPILR	Erythrocyte membrane protein band 4.2 (Erythrocyte protein 4.2)(P4.2).	P16452	NA	[248]	[]	10	11		9.27256	8.69939	8.55936	8.57036	9.20189	8.58276	8.44333	8.22773	8.62936	8.34973	8.29514	7.90689
GBRB2_427_439	SRLRRRASQLKIT	Gamma-aminobutyric acid receptor subunit beta-2 precursor (GABA(A)receptor subunit beta-2).	P47870	NA	[427, 434]	[439]	10	12		8.83861	8.33261	8.10675	8.16158	8.76787	8.17596	8.0034	7.90473	8.30542	7.88253	7.83361	7.32719
GRIK2_708_720	FMSSRRQSVLVKS	Glutamate receptor, ionotropic kainate 2 precursor (Glutamate receptor6) (GluR-6) (GluR6) (Excitatory amino acid receptor 4) (EAA4).	Q13002	NA	[710, 711, 715, 720]	[]	11	1		9.00175	8.32762	7.91774	8.0383	8.71561	8.1251	7.77901	8.02728	8.27595	7.77417	7.7954	7.577
KAP2_92_104	SRFNRRVSVCAET	cAMP-dependent protein kinase type II-alpha regulatory subunit.	P13861	NA	[92, 99]	[104]	11	2		7.0167	6.26996	6.79931	6.5057	6.9343	6.67642	6.23822	6.51406	6.36912	6.22409	6.26996	5.96905
KCC2G_278_289	VASMMHRQETVE	Calcium/calmodulin-dependent protein kinase type II gamma chain(EC 2.7.11.17) (CaM-kinase II gamma chain) (CaM kinase II subunitgamma) (CaMK-II subunit gamma).	Q13555	NA	[280]	[287]	11	3		9.79619	9.82153	9.80047	9.53561	9.65274	9.314	9.42753	9.30443	9.53487	9.37254	9.18731	9.25743
KCNA1_438_450	DSDLSRRSSSTMS	Potassium voltage-gated channel subfamily A member 1 (Voltage-gatedpotassium channel subunit Kv1.1) (HUKI) (HBK1).	Q09470	NA	[439, 442, 445, 446, 447, 450]	[448]	11	4		3.03363	2.71087	2.15472	2.62081	2.53417	2.18497	2.70253	2.77591	2.65578	1.9445	2.12383	1.23786
KPB1_1011_1023	QVEFRRLSISAES	Phosphorylase b kinase regulatory subunit alpha, skeletal muscleisoform (Phosphorylase kinase alpha M subunit).	P46020	NA	[1018, 1020, 1023]	[]	11	5		7.73892	6.77168	6.70905	6.91909	7.27419	6.72458	6.54383	6.62936	6.51971	6.30137	6.47696	6.30963
MYPC3_268_280	LSAFRRTSLAGGG	Myosin-binding protein C, cardiac-type (Cardiac MyBP-C) (C-protein,cardiac muscle isoform).	Q14896	NA	[269, 275]	[274]	11	6		9.13815	8.26511	8.38468	8.49902	8.76362	8.27972	8.13733	8.14716	8.11972	8.02205	8.03737	7.79294
NCF1_296_308	RGAPPRRSSIRNA	Neutrophil cytosol factor 1 (NCF-1) (Neutrophil NADPH oxidase factor1) (47 kDa neutrophil oxidase factor) (p47-phox) (NCF-47K) (47 kDaautosomal chronic granulomatous disease protein) (Nox organizer 2)(Nox-organizing protein 2) (SH3 and PX domain-containing protein 1A).	P14598	NA	[303, 304]	[]	11	7		7.62674	6.86594	6.92044	6.76193	7.28697	6.82882	6.49125	6.61887	6.59344	6.59823	6.44326	6.01397
NCF1_321_333	QDAYRRNSVRFLQ	Neutrophil cytosol factor 1 (NCF-1) (Neutrophil NADPH oxidase factor1) (47 kDa neutrophil oxidase factor) (p47-phox) (NCF-47K) (47 kDaautosomal chronic granulomatous disease protein) (Nox organizer 2)(Nox-organizing protein 2) (SH3 and PX domain-containing protein 1A).	P14598	NA	[328]	[]	11	8		7.57286	6.62164	6.66842	6.83551	7.41131	6.91864	6.6016	6.73407	6.93608	6.60524	6.60468	6.165
NFKB1_330_342	FVQLRRKSDLETS	Nuclear factor NF-kappa-B p105 subunit (DNA-binding factor KBF1) (EBP-1) [Contains: Nuclear factor NF-kappa-B p50 subunit].	P19838	NA	[337, 342]	[341]	11	9		7.56008	6.99702	7.89882	7.78642	7.24255	7.40651	7.16576	7.34187	7.18815	7.33733	7.15205	6.76593
PLM_76_88	EEGTFRSSIRRLS	Phospholemman precursor (FXYD domain-containing ion transportregulator 1).	O00168	NA	[82, 83, 88]	[79]	11	10		6.24219	5.62081	5.71968	5.68359	6.28051	5.84856	5.56498	5.49789	5.68729	5.5206	5.5277	4.9889
PTN12_32_44	FMRLRRLSTKYRT	Tyrosine-protein phosphatase non-receptor type 12 (EC 3.1.3.48)(Protein-tyrosine phosphatase G1) (PTPG1) (PTP-PEST).	Q05209	NA	[39]	[40, 44]	11	11		7.93408	7.41195	7.35106	7.18253	7.80224	7.43557	7.37586	7.11796	7.49819	7.22482	7.2499	6.57443
PYGL_8_20	QEKRRQISIRGIV	Glycogen phosphorylase, liver form (EC 2.4.1.1).	P06737	NA	[15]	[]	11	12		2.29445	2.3055	2.34354	2.32193	3.22336	3.27208	3.46437	3.25222	3.24649	2.86454	2.75186	2.22628
ART_003_EAI(pY)AAPFAKKKXC	EAI(pY)AAPFAKKK	NA	NA	NA	NA	NA	12	1		NA	NA	NA	NA	NA	NA	NA	NA	NA	NA	NA	NA
RADI_559_569	RDKYKTLRQIR	Radixin.	P35241	NA	[]	[564]	12	1		0	1.09226	1.85704	1.14244	1.89413	2.23786	2.15472	2.51048	1.90144	2.40136	1.64712	2.27208
RS6_228_240	IAKRRRLSSLRAS	40S ribosomal protein S6 (Phosphoprotein NP33).	P62753	NA	[235, 236, 240]	[]	12	2		7.43699	7.14572	6.65686	6.5209	7.37651	6.81342	6.61749	6.64331	6.94826	6.32939	6.47083	6.16006
RYR1_4317_4329	VRRLRRLTAREAA	Ryanodine receptor 1 (Skeletal muscle-type ryanodine receptor) (RyR1)(RYR-1) (Skeletal muscle calcium release channel).	P21817	NA	[]	[4324]	12	3		5.7145	5.38647	5.02613	4.9294	5.81608	5.31647	5.26005	5.35755	5.45943	4.88033	5.12461	4.63949
SCN7A_898_910	KNGCRRGSSLGQI	Sodium channel protein type 7 subunit alpha (Sodium channel proteintype VII subunit alpha) (Putative voltage-gated sodium channel subunitalpha Nax) (Sodium channel protein cardiac and skeletal muscle subunitalpha).	Q01118	NA	[905, 906]	[]	12	4		6.82235	6.18684	6.2868	6.26466	6.65848	6.3024	6.08305	6.31305	6.00085	5.96861	6.01059	5.31168
SRC8_CHICK_423_435	KTPSSPVYQDAVS	Src substrate protein p85 (p80) (Cortactin).	Q01406	NA	[426, 427, 435]	[424]	12	5		0	0	0.986325	1.02697	0.401363	0	0.647119	0	0.901436	0	0.104969	0
VASP_271_283	LARRRKATQVGEK	Vasodilator-stimulated phosphoprotein (VASP).	P50552	NA	[]	[278]	12	6		4.36087	4.17747	5.37668	4.71399	4.58723	4.99061	4.72329	4.69204	4.15013	4.75085	4.77392	4.11914
VTNC_390_402	NQNSRRPSRATWL	Vitronectin precursor (Serum-spreading factor) (S-protein) (V75)[Contains: Vitronectin V65 subunit; Vitronectin V10 subunit;Somatomedin-B].	P04004	NA	[393, 397]	[400]	12	7		7.84383	7.08024	6.95595	6.85728	7.66426	6.92604	6.63703	6.77392	7.02446	6.52149	6.60579	6.16234
CFTR_761_773	LQARRRQSVLNLM	Cystic fibrosis transmembrane conductance regulator (CFTR) (cAMP-dependent chloride channel) (ATP-binding cassette transporter sub-family C member 7).	P13569	NA	[768]	[]	12	8		10.3514	9.71142	9.6196	9.7318	10.1202	9.72647	9.48503	9.47661	9.725	9.40096	9.44743	9.09813
F263_454_466	NPLMRRNSVTPLA	6-phosphofructo-2-kinase/fructose-2,6-biphosphatase 3 (6PF-2-K/Fru-2,6-P2ASE brain/placenta-type isozyme) (iPFK-2) (Renal carcinomaantigen NY-REN-56) [Includes: 6-phosphofructo-2-kinase (EC 2.7.1.105);Fructose-2,6-bisphosphatase (EC 3.1.3.46)].	Q16875	NA	[461]	[463]	12	9		10.7594	10.4428	10.1213	10.2647	10.5934	10.1797	9.95751	9.94566	10.1916	9.85134	9.92641	9.59788
KAP3_107_119	NRFTRRASVCAEA	cAMP-dependent protein kinase type II-beta regulatory subunit.	P31323	NA	[114]	[110]	12	10		8.49465	7.99061	8.03819	8.02195	8.36814	7.93129	7.61485	7.63977	8.08114	7.74134	7.70214	7.21001
KCNA6_504_516	ANRERRPSYLPTP	Potassium voltage-gated channel subfamily A member 6 (Voltage-gatedpotassium channel subunit Kv1.6) (HBK2).	P17658	NA	[511]	[515]	12	11		9.95406	9.56113	9.03695	9.21051	9.7896	9.12729	8.91746	8.90638	9.48985	8.85357	8.91102	8.41139
TY3H_65_77	FIGRRQSLIEDAR	Tyrosine 3-monooxygenase (EC 1.14.16.2) (Tyrosine 3-hydroxylase) (TH).	P07101	NA	[71]	[]	12	12		8.64624	8.17464	7.96524	8.1161	8.49661	8.13878	7.69952	7.87478	8.1509	7.68544	7.72522	7.24846
