# Supplementary material for: IDH status dictates oHSV mediated metabolic reprogramming affecting anti-tumor immunity
Source: Nat Commun. 2025 Apr 24;16:3874. doi: 10.1038/s41467-025-58911-2 (PMC12022073; doi:10.1038/s41467-025-58911-2)
Supplement: Supplementary file 8 — Source Data [file 41467_2025_58911_MOESM8_ESM.xlsx]

## Sheet: Figure 2
	Fig. 2d
		C	P
	Rep1	0.992401	1.56771
	Rep2	1.0038	1.59561
	Rep3	1.0038	1.6514
	Fig. 2e
		C	P
	Rep1	1.05095	1.7607
	Rep2	1.03405	1.27063
	Rep3	0.915758	1.37203
	Fig. 2f
		C	P
	Rep1	-0.45785	8.01567
	Rep2	1.96296	6.70237
	Rep3	-4.18988	5.31303

## Sheet: Figure 3
	Fig. 3a
			C			P
	Measurement	Time (min)	OCR (pmol/min)	SEM	N	OCR (pmol/min)	SEM	N
	1	1.30873	65.9236	3.32854	6	74.2674	3.80791	6
	2	7.7654	64.6115	3.52327	6	70.9731	3.89847	6
	3	14.2176	64.1891	3.07435	6	71.5205	3.67632	6
	4	20.7553	35.6077	2.39194	6	36.5942	2.62346	6
	5	27.2061	35.6737	2.36016	6	36.0682	2.20641	6
	6	33.6607	35.9685	2.13208	6	35.9565	1.96055	6
	7	40.1885	88.154	4.46049	6	104.444	6.71204	6
	8	46.6372	85.5403	4.34418	6	99.8857	6.05041	6
	9	53.0897	85.0517	4.09142	6	97.8434	5.93568	6
	10	59.6169	30.2314	2.29584	6	29.6238	2.1204	6
	11	66.0704	29.0057	2.20039	6	27.6908	1.43791	6
	12	72.5218	28.6631	2.148	6	27.1947	1.38878	6
	Fig. 3b
			C			Q
	Measurement	Time (min)	OCR (pmol/min)	SEM	N	OCR (pmol/min)	SEM	N
	1	1.30847	14.8507	5.60041	3	29.28	1.69677	3
	2	7.75837	15.4043	4.68162	3	26.9621	1.77188	3
	3	14.2059	15.9782	4.5816	3	27.1357	2.08983	3
	4	20.7364	9.12349	2.82608	3	13.1293	0.62513	3
	5	27.1889	8.79141	2.64946	3	14.3139	0.781303	3
	6	33.6414	9.63833	3.10467	3	15.4134	1.25485	3
	7	40.1707	25.9539	4.69603	3	39.4989	3.05573	3
	8	46.6245	22.6029	4.61786	3	35.97	2.82923	3
	9	53.0672	20.6417	5.11121	3	34.289	2.54737	3
	10	59.601	5.90588	2.46322	3	7.79785	0.611447	3
	11	66.0574	5.96569	2.57536	3	8.3364	0.54194	3
	12	72.5143	6.46899	2.73375	3	8.35954	0.731149	3
	Fig. 3c
	Basal Respiration
		C	P
	Rep1	33.88	43.1
	Rep2	40.5	54.35
	Rep3	33.36	53.44
	Rep4	36.62	44.7
	Rep5	37.41	41.28
	Rep6	38.18	43.03
	Fig. 3d
	ATP production
		C	P
	Rep1	24.88	34.46
	Rep2	30.03	43
	Rep3	24.04	42.52
	Rep4	29.51	34.88
	Rep5	30.09	35.76
	Rep6	25.46	33.68
	Fig. 3e									Fig. 3f																						Fig. 3g
			C			P
	Measurement	Time (min)	ECAR (mpH/min)	SEM	N	ECAR (mpH/min)	SEM	N
	1	1.30873	66.6	3.1	6	72.9	3.8	6
	2	7.7654	64.6	3.7	6	68.3	3.7	6
	3	14.2176	63.8	3.9	6	66.9	3.5	6
	4	20.7553	72.4	4	6	77.2	3.1	6
	5	27.2061	69.9	3.9	6	76.2	3	6
	6	33.6607	71.8	3.8	6	77.4	3.4	6
	7	40.1885	78.6	4.8	6	81.8	3.1	6
	8	46.6372	80.2	4.4	6	86.3	3.4	6
	9	53.0897	83.1	4.4	6	90.6	3.6	6
	10	59.6169	77.4	4.7	6	82.6	3.7	6
	11	66.0704	76.6	4.6	6	83.7	3.9	6
	12	72.5218	77	4.1	6	84.6	4.1	6
	Fig. 3h
		C	P
	Rep1	249	302
	Rep2	228	284
	Rep3	229	290
	Fig. 3i
		C			P
	Complex	Rep1	Rep2	Rep3	Rep1	Rep2	Rep3
	I	281.4	292.8	323.9	532.7	529.2	493.3
	I+III	26.3	24.7	25.7	37.3	41.5	42
	II	3.9	4	3.9	5.7	6	6.1
	II+III	3.4	3.3	3.1	4.5	4.3	4.6
	IV	4.9	5.2	6.3	7.2	6.5	6.8
	CS	152.4	150	147.5	229.7	218.8	227.2

## Sheet: Figure 4
	Fig. 4f
	Fig. 4g
	Fig. 4h
	Fig. 4i
	Fig. 4j
		C	P
		0.966984	1.1263
		1.01368	1.18398
		1.02741	1.14003
		0.983464	1.20595
		1.00819	1.18123
	Fig. 4k
		C	P
		1.00004	1.19113
		0.868933	1.24446
		0.944484	1.17558
		1.08892	1.15558
		0.895598	1.18224

## Sheet: Figure 5
	Fig. 5a
	C	P
	0.940906	1.84762
	1.27566	1.86637
	0.783435	1.82525
	Fig. 5b
	C	P
	10292	11599
	9314	11914
	9529	12286
	Fig. 5c
	C	P
	0.890437	0.190616
	1.1788	0.441372
	0.998301	0.450336
	0.835229	0.174403
	1.08234	0.313232
	0.840782	0.593666
	1.12677	0.204945					Fig. 5I. GBM12 and GBM28 Western blot
	Fig. 5d
	C	P
	1.1171	1.23648
	1.04255	1.21902
	0.840349	1.25103
	Fig. 5e					Fig. 5j
	C	P
	0.871592	0.548955
	1.37244	0.529228
	0.755998	0.631547
	1.06516	0.801137
	0.839775	0.633705
	1.81217	0.411535
	0.904172	0.669123
	Fig. 5g
	C	Q	P
	1.04795	1.26528	1.49682
	0.955806	1.30903	1.52217
	1.00188	1.16072	1.40248
	Fig. 5h
	C	Q	P
	1.01537	2.13212	2.6233
	1.01252	2.06848	2.55849
	0.972642	2.00819	2.47383
	Fig. 5k
	C	P
	0.918048	1.62894
	0.948842	1.68788
	1.1336	1.72718
	1.04879	1.96586					Fig. 5o													Fig. 5q
	1.04391	1.8694
	0.907297	2.20329
	Fig. 5l
	C	P
	0.952795	1.38262
	1.02513	1.25577
	1.01438	1.28859
	0.98449	1.22576
	1.00108	1.20465
	1.01465	1.17449
	Fig. 5m						Fig. 5p GBM12 Mitochondria Length						Fig. 5p GBM12 Number of Mitochondria/Viewfield							Fig. 5r GBM28 Mitochondria Length						Fig. 5r GBM28 Number of Mitochondria/Viewfield
	C	P						Control		P			GBM12	C	P						Control		P			GBM28	C	P
	0.906566	1.79293					GBM12	Label	Length	Label	Length		1	1	3					GBM28	Label	Length	Label	Length		1	6	17
	0.997475	1.66667					1	Co1067_1A_12_C_24h_0014.tif	944	Co1067_3A_12_P_24h_0018.tif	260		2	1	4					1	Co1067_2A_28_C_24h_0002.tif	302.643	Co1067_4A_28_P_24h_0030.tif	171.657		2	2	16
	1.09596	1.35101					2	Co1067_1A_12_C_24h_0014.tif	265	Co1067_3A_12_P_24h_0018.tif	308		3	1	4					2	Co1067_2A_28_C_24h_0002.tif	183.393	Co1067_4A_28_P_24h_0030.tif	201.804		3	2	13
		1.32576					3	Co1067_1A_12_C_24h_0018.tif	733	Co1067_3A_12_P_24h_0018.tif	265		4	2	3					3	Co1067_2A_28_C_24h_0002.tif	187.758	Co1067_4A_28_P_24h_0030.tif	129		4	3	20
							4	Co1067_1A_12_C_24h_0018.tif	467	Co1067_3A_12_P_24h_0018.tif	383		5	2	2					4	Co1067_2A_28_C_24h_0002.tif	155.682	Co1067_4A_28_P_24h_0030.tif	128.16		5	2	11
							5	Co1067_1A_12_C_24h_0018.tif	304	Co1067_3A_12_P_24h_0018.tif	209		6	1	1					5	Co1067_2A_28_C_24h_0002.tif	432.77	Co1067_4A_28_P_24h_0030.tif	268.412		6	1	9
	Fig. 5n						6	Co1067_1A_12_C_24h_0018.tif	271	Co1067_3A_12_P_24h_0018.tif	569		7	2	2					6	Co1067_2A_28_C_24h_0002.tif	183.81	Co1067_4A_28_P_24h_0030.tif	244.495		7	1	10
	C	P					7	Co1067_1A_12_C_24h_0018.tif	284	Co1067_3A_12_P_24h_0018.tif	239		8	1	1					7	Co1067_2A_28_C_24h_0007.tif	209.335	Co1067_4A_28_P_24h_0030.tif	93.434		8	2
	1.02236	1.33546					8	Co1067_1A_12_C_24h_0021.tif	670	Co1067_3A_12_P_24h_0018.tif	155		9	1	2					8	Co1067_2A_28_C_24h_0007.tif	333.054	Co1067_4A_28_P_24h_0030.tif	117.958		9	6
	1.20128	1.41214					9	Co1067_1A_12_C_24h_0021.tif	540	Co1067_3A_12_P_24h_0019.tif	288		10	1	2					9	Co1067_2A_28_C_24h_0007.tif	460.331	Co1067_4A_28_P_24h_0030.tif	135.133		10	1
	0.900958	1.3099					10	Co1067_1A_12_C_24h_0021.tif	251	Co1067_3A_12_P_24h_0019.tif	316		11	2	3					10	Co1067_2A_28_C_24h_0009.tif	286.245	Co1067_4A_28_P_24h_0030.tif	194.654
	0.875399	1.34185					11	Co1067_1A_12_C_24h_0022.tif	1134	Co1067_3A_12_P_24h_0019.tif	289		12	2	2					11	Co1067_2A_28_C_24h_0009.tif	229.828	Co1067_4A_28_P_24h_0030.tif	123.146
							12	Co1067_1A_12_C_24h_0022.tif	451	Co1067_3A_12_P_24h_0019.tif	212		13	1	2					12	Co1067_2A_28_C_24h_0011.tif	767.654	Co1067_4A_28_P_24h_0030.tif	315.129
							13	Co1067_1A_12_C_24h_0022.tif	313	Co1067_3A_12_P_24h_0023.tif	457		14	1	2					13	Co1067_2A_28_C_24h_0011.tif	324.805	Co1067_4A_28_P_24h_0030.tif	328.976
							14	Co1067_1A_12_C_24h_0026.tif	441	Co1067_3A_12_P_24h_0023.tif	326		15	2	2					14	Co1067_2A_28_C_24h_0011.tif	1033.09	Co1067_4A_28_P_24h_0030.tif	225.22
	Fig. 5s						15	Co1067_1A_12_C_24h_0026.tif	224	Co1067_3A_12_P_24h_0024.tif	213		16	2	4					15	Co1067_2A_28_C_24h_0014.tif	313.209	Co1067_4A_28_P_24h_0030.tif	100.846
	C	Q	P				16	Co1067_1A_12_C_24h_0029.tif	542	Co1067_3A_12_P_24h_0027.tif	370		17	1	5					16	Co1067_2A_28_C_24h_0014.tif	846.516	Co1067_4A_28_P_24h_0030.tif	126.143
	13.6098	101.846	162.752				17	Co1067_1A_12_C_24h_0029.tif	309	Co1067_3A_12_P_24h_0027.tif	467		18	1	5					17	Co1067_2A_28_C_24h_0017.tif	1159.43	Co1067_4A_28_P_24h_0030.tif	99.725
	5.78089	144.967	88.469				18	Co1067_1A_12_C_24h_0029.tif	291	Co1067_3A_12_P_24h_0027.tif	322		19	1						18	Co1067_2A_28_C_24h_0018.tif	1179.93	Co1067_4A_28_P_24h_0026.tif	188.045
	16.7567	87.8478	88.6753				19	Co1067_1A_12_C_24h_0033.tif	919	Co1067_3A_12_P_24h_0027.tif	497		20	2						19	Co1067_2A_28_C_24h_0019.tif	367.766	Co1067_4A_28_P_24h_0026.tif	127.914
							20	Co1067_1A_12_C_24h_0033.tif	861	Co1067_3A_12_P_24h_0027.tif	250		21	1						20	Co1067_2A_28_C_24h_0019.tif	514.48	Co1067_4A_28_P_24h_0026.tif	186
							21	Co1067_1A_12_C_24h_0040.tif	378	Co1067_3A_12_P_24h_0030.tif	340									21	Co1067_2A_28_C_24h_0022.tif	454.428	Co1067_4A_28_P_24h_0026.tif	320.481
							22	Co1067_1A_12_C_24h_0040.tif	269	Co1067_3A_12_P_24h_0030.tif	284									22	Co1067_2A_28_C_24h_0022.tif	442.386	Co1067_4A_28_P_24h_0026.tif	399.541
							23	Co1067_1A_12_C_24h_0040.tif	279	Co1067_3A_12_P_24h_0030.tif	421									23	Co1067_2A_28_C_24h_0022.tif	312.706	Co1067_4A_28_P_24h_0026.tif	373.738
							24	Co1067_1A_12_C_24h_0040.tif	589	Co1067_3A_12_P_24h_0033.tif	331									24	Co1067_2A_28_C_24h_0022.tif	273.807	Co1067_4A_28_P_24h_0026.tif	140.872
							25	Co1067_1A_12_C_24h_0041.tif	1926	Co1067_3A_12_P_24h_0033.tif	334									25	Co1067_2A_28_C_24h_0022.tif	320.663	Co1067_4A_28_P_24h_0026.tif	245.725
							26	Co1067_1A_12_C_24h_0041.tif	375	Co1067_3A_12_P_24h_0033.tif	396									26	Co1067_2A_28_C_24h_0022.tif	213.359	Co1067_4A_28_P_24h_0026.tif	196.311
																				27	Co1067_2A_28_C_24h_0027.tif	655.031	Co1067_4A_28_P_24h_0026.tif	420
																				28			Co1067_4A_28_P_24h_0026.tif	301.392
																				29			Co1067_4A_28_P_24h_0026.tif	189.855
																				30			Co1067_4A_28_P_24h_0026.tif	357.202
																				31			Co1067_4A_28_P_24h_0026.tif	198.204
																				32			Co1067_4A_28_P_24h_0026.tif	118.87
																				33			Co1067_4A_28_P_24h_0026.tif	97.949
																				34			Co1067_4A_28_P_24h_0023.tif	173.118
																				35			Co1067_4A_28_P_24h_0023.tif	248.131
																				36			Co1067_4A_28_P_24h_0023.tif	169.307
																				37			Co1067_4A_28_P_24h_0023.tif	694.375
																				38			Co1067_4A_28_P_24h_0023.tif	184.396
																				39			Co1067_4A_28_P_24h_0023.tif	283.782
																				40			Co1067_4A_28_P_24h_0023.tif	264.17
																				41			Co1067_4A_28_P_24h_0023.tif	171.026
																				42			Co1067_4A_28_P_24h_0023.tif	245.579
																				43			Co1067_4A_28_P_24h_0023.tif	200.192
																				44			Co1067_4A_28_P_24h_0023.tif	277.188
																				45			Co1067_4A_28_P_24h_0023.tif	161.555
																				46			Co1067_4A_28_P_24h_0023.tif	89.499
																				47			Co1067_4A_28_P_24h_0020.tif	359.324
																				48			Co1067_4A_28_P_24h_0020.tif	461.503
																				49			Co1067_4A_28_P_24h_0020.tif	459.862
																				50			Co1067_4A_28_P_24h_0020.tif	241.57
																				51			Co1067_4A_28_P_24h_0020.tif	109.202
																				52			Co1067_4A_28_P_24h_0020.tif	242.852
																				53			Co1067_4A_28_P_24h_0020.tif	157.035
																				54			Co1067_4A_28_P_24h_0020.tif	90.2
																				55			Co1067_4A_28_P_24h_0020.tif	280.046
																				56			Co1067_4A_28_P_24h_0020.tif	255.123
																				57			Co1067_4A_28_P_24h_0020.tif	138.293
																				58			Co1067_4A_28_P_24h_0020.tif	144.312
																				59			Co1067_4A_28_P_24h_0020.tif	119.436
																				60			Co1067_4A_28_P_24h_0020.tif	111.364
																				61			Co1067_4A_28_P_24h_0020.tif	340.602
																				62			Co1067_4A_28_P_24h_0020.tif	193.541
																				63			Co1067_4A_28_P_24h_0020.tif	183.393
																				64			Co1067_4A_28_P_24h_0020.tif	267.808
																				65			Co1067_4A_28_P_24h_0020.tif	269.082
																				66			Co1067_4A_28_P_24h_0020.tif	81.609
																				67			Co1067_4A_28_P_24h_0008.tif	189.404
																				68			Co1067_4A_28_P_24h_0008.tif	145.121
																				69			Co1067_4A_28_P_24h_0008.tif	180.025
																				70			Co1067_4A_28_P_24h_0008.tif	330.014
																				71			Co1067_4A_28_P_24h_0008.tif	111.324
																				72			Co1067_4A_28_P_24h_0008.tif	204.198
																				73			Co1067_4A_28_P_24h_0008.tif	150.03
																				74			Co1067_4A_28_P_24h_0008.tif	693.934
																				75			Co1067_4A_28_P_24h_0008.tif	401.429
																				76			Co1067_4A_28_P_24h_0008.tif	283.21
																				77			Co1067_4A_28_P_24h_0008.tif	162.111
																				78			Co1067_4A_28_P_24h_0005.tif	213.063
																				79			Co1067_4A_28_P_24h_0005.tif	194.445
																				80			Co1067_4A_28_P_24h_0005.tif	249.072
																				81			Co1067_4A_28_P_24h_0005.tif	219.082
																				82			Co1067_4A_28_P_24h_0005.tif	211.026
																				83			Co1067_4A_28_P_24h_0005.tif	190.541
																				84			Co1067_4A_28_P_24h_0005.tif	126.178
																				85			Co1067_4A_28_P_24h_0005.tif	200.125
																				86			Co1067_4A_28_P_24h_0005.tif	101.868
																				87			Co1067_4A_28_P_24h_0002.tif	442.884
																				88			Co1067_4A_28_P_24h_0002.tif	601.588
																				89			Co1067_4A_28_P_24h_0002.tif	201.358
																				90			Co1067_4A_28_P_24h_0002.tif	267.825
																				91			Co1067_4A_28_P_24h_0002.tif	294.871
																				92			Co1067_4A_28_P_24h_0002.tif	227.407
																				93			Co1067_4A_28_P_24h_0002.tif	187.302
																				94			Co1067_4A_28_P_24h_0002.tif	139.589
																				95			Co1067_4A_28_P_24h_0002.tif	101.912
																				96			Co1067_4A_28_P_24h_0002.tif	130.25

## Sheet: Figure 6
	Fig. 6b
		C	P	C/Dev	P/Dev
	Rep 1	0.927414	1.81026	1.121	1.13516
	Rep 2	0.974625	1.54588	1.14933	1.16821
	Rep 3	0.984067	1.60017	1.02894	1.15641
	Rep 4	1.1139	1.67571	1.03602	1.03838
	Fig. 6c
		C	P	C/Dev	P/Dev
	Rep 1	0.98449	1.22576	0.993838	0.848684
	Rep 2	1.00108	1.20465	0.999315	0.950018
	Rep 3	1.01465	1.17449	0.925369	0.895243
	Fig. 6d
		C	P	C/Eb	P/Eb
	Rep 1	1.02334	1.23173	0.999966	0.794837
	Rep 2	1.00796	1.25052	1.01287	0.82838
	Rep 3	0.968676	1.34617	0.972873	0.749683
	Fig. 6e
		C	P	C/Eb	P/Eb
	Rep 1	0.937466	1.27703	0.942824	1.08156
	Rep 2	1.06916	1.43842	0.965764	1.07937
	Rep 3	0.992984	1.38677	1.09139	1.02475
	Fig. 6f
	Time	P1	P2	P3	P	SD	P+GLSi1	P+GLSi2	P+GLSi3	P+GLSi	SD
	0	17	4	12	11	6.55744	45	123	12	60	57
	2	132	96	91	106.333	22.3681	163	227	141	177	44.6766
	4	424	314	265	334.333	81.4269	380	480	351	403.667	67.6782
	6	686	546	451	561	118.216	587	702	548	612.333	80.0646
	8	861	676	574	703.667	145.487	725	956	690	790.333	144.535
	10	965	757	659	793.667	156.26	862	1089	751	900.667	172.286
	12	1086	846	734	888.667	179.837	944	1184	832	986.667	179.837
	14	1137	919	790	948.667	175.392	1032	1194	883	1036.33	155.545
	16	1201	985	860	1015.33	172.512	1134	1302	925	1120.33	188.871
	18	1261	1075	923	1086.33	169.285	1188	1376	954	1172.67	211.417
	20	1328	1110	1010	1149.33	162.608	1340	1438	1011	1263	223.672
	22	1457	1213	1063	1244.33	198.86	1441	1501	1091	1344.33	221.435
	24	1524	1313	1179	1338.67	173.926	1536	1591	1109	1412	263.843
	26	1650	1335	1297	1427.33	193.769	1751	1692	1223	1555.33	289.317
	28	1726	1398	1386	1503.33	192.928	1802	1760	1387	1649.67	228.443
	30	1804	1376	1469	1549.67	225.114	1871	1748	1461	1693.33	210.396
	32	1837	1490	1643	1656.67	173.903	1941	1767	1514	1740.67	214.715
	34	1856	1487	1764	1702.33	192.074	1956	1696	1594	1748.67	186.658
	Fig. 6g
		C	Q	P	C/GLSi	Q/GLSi	P/GLSi
	Rep 1	96.8	52.6	47	94.8	34.1	24.8
	Rep 2	99.3	51.8	41.5	99.2	37.7	23.6
	Rep 3	98.05	52.2	44.25	97	35.9	24.2
	Fig. 6h
		C	P	P/GLSi
	Rep 1	0.918048	1.62894	1.42537
	Rep 2	0.948842	1.68788	1.5082
	Rep 3	1.1336	1.72718	1.49242
	Fig. 6i
		C	P	P/GLSi
	Rep 1	0.952795	1.38262	1.12607
	Rep 2	1.02513	1.25577	1.08059
	Rep 3	1.01438	1.28859	1.17874
	Fig. 6j
		C	P	C/Go6983	P/Go6983
	Rep 1	0.918048	1.62894	0.940531	0.756852
	Rep 2	0.948842	1.68788	0.966816	0.8258
	Rep 3	1.1336	1.72718	1.37643	0.912624
	Fig. 6k
		C	P	C/Go6983	P/Go6983
	Rep 1	0.952795	1.38262	0.788342	0.788596
	Rep 2	1.02513	1.25577	0.804192	0.732767
	Rep 3	1.01438	1.28859	0.769323	0.823689
	Fig. 6l
	Fig. 6m (ii)
	Number of cells implanted: 1x105 005 cells in 2 ul saline
	Days post tumor implant	C	P	P/GLSi
	15	1
	16	1
	17	1
	18	1
	21	1
	21	1
	21	1
	25	1
	27	1
	28	1
	42	1
	18		1
	24		1
	25		1
	29		1
	34		1
	36		1
	46		1
	36		1
	38		1
	40		1
	90		0
	90		0
	18			1
	21			1
	23			1
	23			1
	25			1
	25			1
	26			1
	27			1
	27			1
	30			1
	38			1
	38			1

## Sheet: Figure 7
	Fig. 7a (i)
		C	P
	Rep 1	0	13.23
	Rep 2	0	7.61
	Rep 3	0	13.93
	Fig. 7a (ii)
		C	P
	Rep 1	1.2982	2.80219
	Rep 2	1.16301	2.48112
	Rep 3	1.02782	2.46422
	Rep 4	0.622245	2.6839
	Rep 5	1.2644	3.29226
	Rep 6	0.622245	1.68687
	Fig. 7b
		C	P
	Rep 1	0.979712	1.37827
	Rep 2	0.989529	1.20353
	Rep 3	1.03076	1.20942
	Fig. 7c
		C	P
	Rep 1	509	609
	Rep 2	367	603
	Rep 3	510	544
	Fig. 7d
		C	P	C/Fer-1	P/Fer-1
	Rep 1	0.91871	1.35226	0.516129	0.299355
	Rep 2	1.07355	1.42968	0.516129	0.283871
	Rep 3	1.08903	1.30581	0.547097	0.299355
	Rep 4	0.91871	1.39871	0.500645	0.299355
	Fig. 7e
		C	P	P/Fer-1
	Rep 1	0	13.23	0
	Rep 2	0	7.61	1.29
	Rep 3	0	13.93	0
	Fig. 7f
		C	P	P+Fer-1
	Rep 1	1.2982	2.80219	1.2475
	Rep 2	1.16301	2.48112	1.41649
	Rep 3	1.02782	2.46422	1.46719
	Rep 4	0.622245	2.6839	0.926424
	Rep 5	1.2644	3.29226	0.977121
	Rep 6	0.622245	1.68687	1.55168
	Fig. 7g
		C	P	P/Fer-1
	Rep 1	0.918129	1.20468	0.989474
	Rep 2	1.12398	1.20468	0.988304
	Rep 3	0.957895	1.23977	0.989474
	Fig. 7h
	Number of cells implanted: 1x105 005 cells in 2 ul saline
	Days post tumor implant	C	P (2 inj)
	21	1
	21	1
	24	1
	25	1
	25	1
	26	1
	27	1
	27	1
	32	1
	21	1
	24	1
	24	1
	27	1
	29	1
	30	1
	30	1
	33	1
	27		1
	30		1
	30		1
	31		1
	35		1
	38		1
	42		1
	43		1
	45		1
	30		1
	31		1
	35		1
	39		1
	40		1
	40		1
	46		1
	53		1
	90		0
	Fig. 7i
	Number of cells implanted: 1x105 005 cells in 2 ul saline
	Days post tumor implant	C/Con Diet	P/Con Diet	C/CMD Diet	P/CMD Diet
	21	1
	24	1
	24	1
	27	1
	29	1
	30	1
	30	1
	33	1
	27		1
	30		1
	30		1
	31		1
	35		1
	38		1
	42		1
	43		1
	45		1
	24			1
	24			1
	27			1
	31			1
	35			1
	42			1
	43			1
	43			1
	45			1
	48			1
	32				1
	33				1
	33				1
	36				1
	38				1
	45				1
	50				1
	52				1
	53				1
	90				0
	Fig. 7j
	Number of cells implanted: 1x105 005 cells in 2 ul saline
	Days post tumor implant	C/Con Diet	P/Con Diet	C/CMD Diet	P/CMD Diet
	24	1
	25	1
	26	1
	40	1
	23	1
	26	1
	26	1
	26	1
	35	1
	31		1
	31		1
	32		1
	32		1
	32		1
	33		1
	35		1
	35		1
	20		1
	26		1
	26		1
	28		1
	33		1
	17			1
	18			1
	20			1
	21			1
	21			1
	22			1
	23			1
	23			1
	33			1
	35			1
	40			1
	26				1
	26				1
	26				1
	32				1
	32				1
	33				1
	36				1
	36				1
	21				1
	22				1
	22				1
	22				1
	35				1
	Fig. 7k
	Number of cells implanted: 1x105 005 cells in 2 ul saline
	Days post tumor implant	C	P	C/Fer-1	P/Fer-1
	19	1
	20	1
	23	1
	26	1
	29	1
	29	1
	30	1
	31	1
	33	1
	26		1
	26		1
	29		1
	30		1
	34		1
	38		1
	38		1
	40		1
	44		1
	90		0
	20			1
	20			1
	22			1
	26			1
	26			1
	27			1
	29			1
	30			1
	33			1
	33			1
	20				1
	21				1
	21				1
	22				1
	25				1
	25				1
	27				1
	29				1
	29				1
	30				1
	Fig. 7l
	Number of cells implanted: 1x105 005 cells in 2 ul saline
	Days post tumor implant	C	P	C/Enza	P/Enza
	19	1
	20	1
	23	1
	26	1
	29	1
	29	1
	30	1
	31	1
	33	1
	26		1
	26		1
	29		1
	30		1
	34		1
	38		1
	38		1
	40		1
	44		1
	90		0
	22			1
	27			1
	29			1
	29			1
	29			1
	29			1
	30			1
	30			1
	31			1
	21				1
	27				1
	27				1
	27				1
	29				1
	29				1
	31				1
	31				1
	31				1
	33				1
	Fig. 7m										Fig. 7n
												C	P	P/Fer-1	P/Enza
											1	5	31	7	0
											2	1	50	3	0
											3	6	39	0	0
											4	2	9	5	11
											5	6	9	14	3
											6	2	17	11	6
											7	3	36	4	6
											8	3	9	6	0
											9	3	39	1	0
											10	1	67	2	6

## Sheet: Figure 8
	Fig. 8e
		P	P+Fer-1
	Exausted T cells	112	152
	Gamma Delta T cells	36	22
	Gzmk+ CD8 T cells	115	73
	NaÃ¯ve T	278	321
	NK cells	85	156
	Treg	38	77
	Fig. 8g
		C	P	P/Fer-1
	Rep 1	239	856	311
	Rep 2	657	1274	206
	Rep 3	221	1509	237
	Rep 4	520		454
	Rep 5	319		167
	Fig. 8h
		C	P	P/Fer-1
	Rep 1	9	34	16
	Rep 2	8	77	46
	Rep 3	4	34	26
	Rep 4	3		71
	Rep 5	5		23

## Sheet: Figure 9
	Fig. 9a
	Group Name: C 24 hr					Group Name: P 24 hr
	Measurement	Time (min)	OCR (pmol/min)	SD		Measurement	Time (min)	OCR (pmol/min)	SD
	1	1.31	74.3625	25.0482		1	1.31	89.9326	31.2825
	2	7.78	61.9625	23.9268		2	7.78	74.9799	25.0732
	3	14.3	68.975	22.2928		3	14.3	77.1422	25.5007
	4	20.93	40.7263	36.8694		4	20.93	31.7707	8.50717
	5	27.42	44.6063	35.6189		5	27.42	39.5144	15.2851
	6	33.95	41.65	35.4731		6	33.95	33.4579	7.94867
	7	40.57	132.524	69.471		7	40.57	199.721	66.6499
	8	47.08	138.524	69.8477		8	47.08	210.096	71.5473
	9	53.59	150.157	59.8744		9	53.59	209.028	73.7139
	10	60.22	20.4133	5.68722		10	60.22	10.4026	5.31074
	11	66.71	26.2867	5.56175		11	66.71	16.0961	8.02133
	12	73.23	24.8367	4.93565		12	73.23	17.9671	9.19548
	Fig. 9b
	Measurement	Time (min)	OCR (pmol/min)	SD		Measurement	Time (min)	OCR (pmol/min)	SD
	1	1.31	266.745	17.2845		1	1.31	205.248	7.9083
	2	7.78	238.757	18.6085		2	7.78	180.133	4.17131
	3	14.3	235.73	15.1755		3	14.3	179.198	3.25213
	4	20.93	74.6283	17.0841		4	20.93	55.3217	14.9128
	5	27.42	79.5017	15.0747		5	27.42	58.74	16.7351
	6	33.95	78.295	17.5898		6	33.95	59.5017	13.7896
	7	40.57	555.168	73.5672		7	40.57	511.982	58.8141
	8	47.08	611.443	71.4179		8	47.08	567.117	57.5277
	9	53.59	629.783	61.1328		9	53.59	594.575	62.1828
	10	60.22	28.15	8.09831		10	60.22	22.148	11.4376
	11	66.71	37.8771	17.0644		11	66.71	24.93	10.9389
	12	73.23	39.2643	17.0724		12	73.23	33.39	12.6833
	Fig. 9c
		C	Q	P
	Rep1	1.00373	1.5189	1.81419
	Rep2	0.940901	1.50634	1.83304
	Rep3	1.05713	1.60372	1.91157
	Fig. 9d
		C	Q	P
	Rep1	1.01643	0.857498	0.954449
	Rep2	0.987825	0.838425	0.940144
	Rep3	0.995772	0.870213	1.00213
	Fig. 9e
		C	Q	P
	Rep1	10835	15424	21960
	Rep2	12082	19090	17758
	Rep3	10963	18305	17737
	Rep4	*	16365	21612
	Fig. 9f
		C	Q	P
	Rep1	18054	16314	17054
	Rep2	17894	16026	18991
	Rep3	19200	18048	20161
	Rep4	*	17754	18409
	Fig. 9g
		C	Q	P
	Rep1	60721	68999	72884
	Rep2	61785	64460	66539
	Rep3	63562	69496	71571
	Fig. 9h
		C	Q	P
	Rep1	64110	55300	58193
	Rep2	62749	56180	57881
	Rep3	66178	57638	59683
	Fig. 9j
		C	P	C/AGI	P/AGI
	Rep1	0.918189	1.02974	0.955349	1.27737
	Rep2	0.989398	1.05847	0.887323	1.18794
	Rep3	0.966819	1.07762	1.08782	1.38206
	Rep4			0.84973	1.297
	Fig. 9k
	Number of cells implanted: 5x104 005 cells in 2 ul saline
	Days	C/AGI	P/AGI
	21	1
	21	1
	23	1
	25	1
	27	1
	28	1
	30	1
	36	1
	39	1
	55	1
	27		1
	29		1
	33		1
	37		1
	40		1
	40		1
	90		0
	90		0
	90		0
	90		0
	25		1
	28		1
	31		1
	37		1
	46		1
	60		0
	60		0
	60		0
	Fig. 9l
	Fig. 9m
		P	P/AGI
		124.706	27.561
		210.069	21.0855
		172.725	13.2803

## Sheet: Figure S2
	Fig. S2d
	C	Q
	-0.45785	13.7865
	1.96296	8.76407
	-4.18988	5.98497

## Sheet: Figure S3
	Fig. S3a
		C	P	Q
	Rep1	33.88	43.1	43.27
	Rep2	40.5	54.35	45.46
	Rep3	33.36	53.44	40.5
	Rep4	36.62	44.7	39.34
	Rep5	37.41	41.28	52.09
	Rep6	38.18	43.03	37.14
	Fig. S3b
		C	P	Q
	Rep1	24.88	34.46	32.27
	Rep2	30.03	43	36.95
	Rep3	24.04	42.52	36.17
	Rep4	29.51	34.88	30.66
	Rep5	30.09	35.76	38.77
	Rep6	25.46	33.68	30.65
	Fig. S3c
		C	P	Q
	Rep1	64.02	75.94	80.94
	Rep2	47.88	95.84	75
	Rep3	65.58	101.88	74.02
	Rep4	56.88	83.56	61.13
	Rep5	61.35	68.22	80.83
	Rep6	47.81	69.14	59.89
	Fig. S3d
		C	P	Q
	Rep1	8.99	8.64	11
	Rep2	10.48	11.35	8.52
	Rep3	9.31	10.91	8.68
	Rep4	7.9	9.82	13.32
	Rep5	8.09	9.18	6.49
	Rep6	3.27	7.27	10.59
	Fig. S3e
		C	P	Q
	Rep1	20.7	24.86	27.23
	Rep2	32.79	28.7	31.55
	Rep3	34.35	23.03	30.97
	Rep4	25.7	26.89	31.5
	Rep5	28.12	24.9	29.05
	Rep6	23.55	23.56	32.96
	Fig. S3f
	Measurement	Time (min)	ECAR (mpH/min)	SEM		Measurement	Time (min)	ECAR (mpH/min)	SEM
	1	1.30873	66.5819	3.1267		1	1.30873	79.026	2.81759
	2	7.7654	64.6401	3.66854		2	7.7654	75.8838	2.7731
	3	14.2176	63.7834	3.86389		3	14.2176	73.8224	2.95172
	4	20.7553	72.3651	4.00375		4	20.7553	84.6668	2.81739
	5	27.2061	69.8608	3.88299		5	27.2061	82.8031	2.68235
	6	33.6607	71.8077	3.82907		6	33.6607	84.9985	2.72368
	7	40.1885	78.6076	4.76079		7	40.1885	91.6661	2.97886
	8	46.6372	80.2353	4.38466		8	46.6372	95.4875	2.97071
	9	53.0897	83.066	4.39803		9	53.0897	98.3972	3.15642
	10	59.6169	77.4139	4.68074		10	59.6169	92.7331	2.79977
	11	66.0704	76.6365	4.56792		11	66.0704	91.7479	2.86878
	12	72.5218	77.0032	4.14181		12	72.5218	92.6129	3.01383
	Fig. S3g
	Measurement	Time (min)	ECAR (mpH/min)	SEM		Measurement	Time (min)	ECAR (mpH/min)	SEM
	1	1.30847	41.553	4.41208		1	1.30847	55.4112	5.24493
	2	7.75837	38.2652	5.42423		2	7.75837	53.9094	4.89607
	3	14.2059	38.5446	5.36914		3	14.2059	54.3947	4.94335
	4	20.7364	43.2903	5.25675		4	20.7364	58.9816	5.32726
	5	27.1889	44.0234	5.51064		5	27.1889	60.4668	5.3141
	6	33.6414	45.0472	5.58029		6	33.6414	61.6006	4.96352
	7	40.1707	48.056	6.31581		7	40.1707	66.6766	5.30622
	8	46.6245	47.1887	6.01379		8	46.6245	64.5417	5.38247
	9	53.0672	47.3192	5.93494		9	53.0672	64.1272	5.46521
	10	59.601	46.1461	6.01719		10	59.601	63.9503	5.55281
	11	66.0574	46.4198	5.75269		11	66.0574	62.3842	5.65581
	12	72.5143	46.5896	5.84465		12	72.5143	62.3516	5.52775

[truncated: 6 more sheets: Figure S4, Figure S5, Figure S6, Figure S7, Figure S8, Figure S9]
